# Supplementary material for: Nicotine-induced immune escape mechanisms in lung adenocarcinoma: ceRNA network toxicology, and molecular dynamics simulations
Source: PeerJ. 2026 May 4;14:e21103. doi: 10.7717/peerj.21103 (PMC13151930; doi:10.7717/peerj.21103)
Supplement: Supplemental Information 5 [file peerj-14-21103-s005.xlsx]

## Sheet: Title
Supplementary Tables Nicotine-induced immune escape mechanisms in lung adenocarcinoma: ceRNA network toxicology, and molecular dynamics simulations *Correspondence should be addressed to: Ruiquan Xu

## Sheet: Table S1
	Table S1. Causal relationships of smoking and nicotine with lung adenocarcinoma.
	SNP_number	SNP	Beta.exposure	Beta.outcome	Eaf.exposure	Eaf.outcome	R²	F	Steiger pval
MR of smoking and lung adenocarcinoma	SNP 1	rs10204824	-0.0306308	-0.006608	0.643	0.650729	5.15665e-05	13.1754	0.0353807
	SNP 2	rs11725618	0.036064	-0.006648	0.287	0.293949	5.59667e-05	14.0368	0.018479
	SNP 3	rs1458269	-0.0287532	-0.006688	-0.069	-0.062831	6.03669e-05	14.8981	0.00157725
	SNP 4	rs182317	-0.0311764	-0.006728	-0.425	-0.419611	6.47671e-05	15.7595	-0.0153245
	SNP 5	rs2032463	-0.0291827	-0.006768	-0.781	-0.776391	6.91673e-05	16.6208	-0.0322262
	SNP 6	rs2084533	0.0336406	-0.006808	-1.137	-1.13317	7.35675e-05	17.4822	-0.0491279
	SNP 7	rs215600	-0.0492503	-0.006848	-1.493	-1.48995	7.79677e-05	18.3435	-0.0660296
	SNP 8	rs2273175	0.0309214	-0.006888	-1.849	-1.84673	8.23679e-05	19.2049	-0.0829313
	SNP 9	rs2273500	0.0680938	-0.006928	-2.205	-2.20351	8.67681e-05	20.0662	-0.099833
	SNP 10	rs2424888	0.0334848	-0.006968	-2.561	-2.56029	9.11683e-05	20.9276	-0.116735
	SNP 11	rs28813180	-0.0283939	-0.007008	-2.917	-2.91707	9.55685e-05	21.7889	-0.133636
	SNP 12	rs3025383	-0.0578394	-0.007048	-3.273	-3.27385	9.99687e-05	22.6503	-0.150538
	SNP 13	rs34973462	0.0301095	-0.007088	-3.629	-3.63063	0.000104369	23.5116	-0.16744
	SNP 14	rs4478441	0.0283418	-0.007128	-3.985	-3.98741	0.000108769	24.373	-0.184342
	SNP 15	rs4785587	-0.0336223	-0.007168	-4.341	-4.34419	0.000113169	25.2343	-0.201243
	SNP 16	rs58379124	0.0669394	-0.007208	-4.697	-4.70097	0.000117569	26.0957	-0.218145
	SNP 17	rs6078373	0.0280825	-0.007248	-5.053	-5.05775	0.00012197	26.957	-0.235047
	SNP 18	rs7431710	-0.0349579	-0.007288	-5.409	-5.41453	0.00012637	27.8184	-0.251948
	SNP 19	rs7928017	-0.0329314	-0.007328	-5.765	-5.77131	0.00013077	28.6797	-0.26885
	SNP 20	rs806798	-0.0308507	-0.007368	-6.121	-6.12809	0.00013517	29.5411	-0.285752
	SNP 21	rs895330	-0.0390041	-0.007408	-6.477	-6.48487	0.00013957	30.4024	-0.302654
MR of nicotine and lung adenocarcinoma	SNP 1	rs12505174	-0.095126	-0.0232993	0.33253	0.337136	0.00177919	20.7816	5.7423e-05
	SNP 2	rs12971423	0.200323	0.0749813	0.087627	0.07569	0.000675058	21.8902	8.26752e-05
	SNP 3	rs2106484	-0.120955	0.0169498	0.750542	0.768917	0.00146964	20.3496	4.16926e-05
	SNP 4	rs2164661	-0.089068	-0.00706796	0.619255	0.585847	0.00172859	19.0067	4.49531e-05
	SNP 5	rs2316205	0.622835	0.0582302	0.508341	0.489776	0.0979684	1016.22	4.44278e-182
	SNP 6	rs2734088	-0.127695	0.0225892	0.792518	0.825	0.00169508	26.7251	2.71275e-06
	SNP 7	rs42033	-0.1052	-0.0258913	0.206682	0.199481	0.00118273	18.7005	0.00013696
	SNP 8	rs4887434	0.107712	-0.00799	0.802014	0.776933	0.00114116	18.6315	5.29669e-05
	SNP 9	rs6106329	-0.127466	0.00886063	0.129103	0.10127	0.000805499	18.5729	5.00148e-05
	SNP 10	rs62117431	0.364033	-0.008731	0.072323	0.069106	0.00110023	42.5139	6.39483e-10
	SNP 11	rs62155354	0.137816	-0.0373717	0.204674	0.188566	0.00138888	22.1195	5.23791e-05
	SNP 12	rs6875678	-0.088118	0.0162237	0.397595	0.399496	0.00176944	19.1525	7.45314e-05
	SNP 13	rs71358950	0.179436	0.0586245	0.233122	0.248462	0.00402798	58.4113	8.24825e-11
	SNP 14	rs72725866	0.089067	-0.013522	0.389672	0.377212	0.00171342	18.6776	8.07202e-05
	SNP 15	rs74887424	-0.158038	0.0203054	0.09258	0.10419	0.000663145	20.4645	2.96278e-05
	SNP 16	rs8058486	-0.111889	0.00585712	0.607255	0.590152	0.00170855	18.5723	4.95252e-05
	SNP 17	rs9371589	0.104295	0.00452276	0.469899	0.44978	0.00184664	19.2193	3.42399e-05

## Sheet: Table S2
Table S2. The predicted targets of nicotine in SuperPred.
Target Name	gene	ChEMBL-ID	UniProt ID	PDB Visualization	TTD ID	Min Activity	Assay type
Prelamin-A/C	LMNA	CHEMBL1293235	P02545	6JLB	Not Available	4.5 nm	Potency
Tyrosyl-DNA phosphodiesterase 1	TDP1	CHEMBL1075138	Q9NUW8	6N0D	Not Available	141.3 nm	Potency
Neuronal acetylcholine receptor; alpha4/beta2	CHRNB2	CHEMBL1907589	P17787	6UR8	T70967	0.045 nm	Ki
Neuronal acetylcholine receptor subunit alpha-3	CHRNA3	CHEMBL3068	P32297	6PV7	Not Available	45 nm	IC50
Neuronal acetylcholine receptor; alpha3/alpha6/beta2/beta3	CHRNB2	CHEMBL2109233	P17787	6PV7	T82543	84.8 nm	IC50

## Sheet: Table S3
Table S3. The predicted targets of nicotine in STITCH.
#node1	node2	node1_string_internal_id	node2_string_internal_id	node1_external_id	node2_external_id	neighborhood_on_chromosome	gene_fusion	phylogenetic_cooccurrence	homology	coexpression	experimentally_determined_interaction	database_annotated	automated_textmining	prediction	combined_score
CHRNA4	Nicorette	1855204	-942	9606.ENSP00000359285	-1.CID000000942	0	0	0	0	0	0.84	0.8	0.834	0	0.994
CHRNB4	Nicorette	1844985	-942	9606.ENSP00000261751	-1.CID000000942	0	0	0	0	0	0.767	0.8	0.653	0	0.983
CHRNA3	Nicorette	1849797	-942	9606.ENSP00000315602	-1.CID000000942	0	0	0	0	0	0.791	0.8	0.574	0	0.981
CHRNA5	Nicorette	1848079	-942	9606.ENSP00000299565	-1.CID000000942	0	0	0	0	0	0.731	0.8	0.494	0	0.971
CHRNA2	Nicorette	1859010	-942	9606.ENSP00000385026	-1.CID000000942	0	0	0	0	0	0.808	0.8	0.229	0	0.968
CHRNB2	Nicorette	1854806	-942	9606.ENSP00000357461	-1.CID000000942	0	0	0	0	0	0.767	0.8	0.363	0	0.968
CHRNA6	Nicorette	1846490	-942	9606.ENSP00000276410	-1.CID000000942	0	0	0	0	0	0.781	0.8	0.146	0	0.96
CHRNB3	Nicorette	1847198	-942	9606.ENSP00000289957	-1.CID000000942	0	0	0	0	0	0.731	0.8	0.304	0	0.96
CHRNA4	CHRNB2	1855204	1854806	9606.ENSP00000359285	9606.ENSP00000357461	0	0	0	0.906	0	0.576	0.9	0.835	0	0.959
CHRNA2	CHRNB2	1859010	1854806	9606.ENSP00000385026	9606.ENSP00000357461	0	0	0	0.934	0	0.576	0.9	0.827	0	0.958
CHRNA4	CHRNB4	1855204	1844985	9606.ENSP00000359285	9606.ENSP00000261751	0	0	0	0.906	0	0.576	0.9	0.775	0	0.958
CHRNA3	CHRNB4	1849797	1844985	9606.ENSP00000315602	9606.ENSP00000261751	0	0	0	0.935	0	0.576	0.9	0.922	0	0.958
CHRNA2	CHRNB4	1859010	1844985	9606.ENSP00000385026	9606.ENSP00000261751	0	0	0	0.935	0	0.576	0.9	0.693	0	0.957
CHRFAM7A	Nicorette	1848106	-942	9606.ENSP00000299847	-1.CID000000942	0	0	0	0	0	0.398	0.8	0.395	0	0.922
CHRNB2	CHRNA3	1854806	1849797	9606.ENSP00000357461	9606.ENSP00000315602	0	0	0	0.93	0	0	0.9	0.761	0	0.905
CHRNA4	CHRNA3	1855204	1849797	9606.ENSP00000359285	9606.ENSP00000315602	0	0	0	0.942	0	0	0.9	0.767	0	0.904
CHRNA2	CHRNA4	1859010	1855204	9606.ENSP00000385026	9606.ENSP00000359285	0	0	0	0.956	0	0	0.9	0.752	0	0.903
CHRNA2	CHRNA3	1859010	1849797	9606.ENSP00000385026	9606.ENSP00000315602	0	0	0	0.96	0	0	0.9	0.676	0	0.902
CHRNB2	CHRNB4	1854806	1844985	9606.ENSP00000357461	9606.ENSP00000261751	0	0	0	0.968	0	0	0.9	0.648	0	0.902
CHRNA5	CHRNB4	1848079	1844985	9606.ENSP00000299565	9606.ENSP00000261751	0	0	0	0.927	0	0.576	0.72	0.914	0	0.884
CHRNA10	Nicorette	1844019	-942	9606.ENSP00000250699	-1.CID000000942	0	0	0	0	0	0.338	0.8	0.117	0	0.876
CHRNA3	CHRNA5	1849797	1848079	9606.ENSP00000315602	9606.ENSP00000299565	0	0	0	0.937	0	0.149	0.72	0.94	0	0.766
CHRNA4	CHRNA5	1855204	1848079	9606.ENSP00000359285	9606.ENSP00000299565	0	0	0	0.936	0	0.149	0.72	0.82	0	0.764
CHRNB3	CHRNA6	1847198	1846490	9606.ENSP00000289957	9606.ENSP00000276410	0	0	0	0.941	0	0.101	0.72	0.917	0	0.751
CHRNA5	CHRNA6	1848079	1846490	9606.ENSP00000299565	9606.ENSP00000276410	0	0	0	0.939	0	0.101	0.72	0.836	0	0.75
CHRNA3	CHRNB3	1849797	1847198	9606.ENSP00000315602	9606.ENSP00000289957	0	0	0	0.941	0	0.101	0.72	0.786	0	0.749
CHRNA2	CHRNA5	1859010	1848079	9606.ENSP00000385026	9606.ENSP00000299565	0	0	0	0.947	0	0.109	0.72	0.675	0	0.748
CHRNA4	CHRNB3	1855204	1847198	9606.ENSP00000359285	9606.ENSP00000289957	0	0	0	0.936	0	0.101	0.72	0.653	0	0.748
CHRNA2	CHRNB3	1859010	1847198	9606.ENSP00000385026	9606.ENSP00000289957	0	0	0	0.955	0	0.101	0.72	0.602	0	0.744
CHRNB2	CHRNA5	1854806	1848079	9606.ENSP00000357461	9606.ENSP00000299565	0	0	0	0.91	0	0	0.72	0.737	0	0.738
CHRNB2	CHRNB3	1854806	1847198	9606.ENSP00000357461	9606.ENSP00000289957	0	0	0	0.918	0	0	0.72	0.682	0	0.735
CHRNB2	CHRNA6	1854806	1846490	9606.ENSP00000357461	9606.ENSP00000276410	0	0	0	0.93	0	0	0.72	0.783	0	0.735
CHRNB3	CHRNB4	1847198	1844985	9606.ENSP00000289957	9606.ENSP00000261751	0	0	0	0.931	0	0	0.72	0.742	0	0.734
CHRNA6	CHRNB4	1846490	1844985	9606.ENSP00000276410	9606.ENSP00000261751	0	0	0	0.934	0	0	0.72	0.765	0	0.733
CHRNA4	CHRNA6	1855204	1846490	9606.ENSP00000359285	9606.ENSP00000276410	0	0	0	0.945	0	0	0.72	0.753	0	0.731
CHRNA2	CHRNA6	1859010	1846490	9606.ENSP00000385026	9606.ENSP00000276410	0	0	0	0.955	0	0	0.72	0.694	0	0.728
CHRNA5	CHRNB3	1848079	1847198	9606.ENSP00000299565	9606.ENSP00000289957	0	0	0	0.975	0	0	0.72	0.814	0	0.725
CHRNA3	CHRNA6	1849797	1846490	9606.ENSP00000315602	9606.ENSP00000276410	0	0	0	0.975	0	0	0.72	0.757	0	0.725

## Sheet: Table S4
Table S4. The predicted targets of nicotine in Comparative Toxicogenomics Database (CTD) .
Chemical Name	Chemical ID	Gene Symbol	Gene ID	Interaction	Interaction Actions	Reference Count	Organism Count
Nicotine	D009538	CYP2A6	1548	CYP2A6 protein results in increased metabolism of Nicotine	increases^metabolic processing	32	2
Nicotine	D009538	CCND1	595	Nicotine results in increased expression of CCND1 protein	increases^expression	10	3
Nicotine	D009538	MAPK1	5594	Nicotine results in increased phosphorylation of MAPK1 protein	increases^phosphorylation	9	3
Nicotine	D009538	MAPK3	5595	Nicotine results in increased phosphorylation of MAPK3 protein	increases^phosphorylation	9	3
Nicotine	D009538	CHRNA7	1139	Nicotine results in increased expression of CHRNA7 mRNA	increases^expression	8	4
Nicotine	D009538	CHRNA7	1139	Nicotine results in increased expression of CHRNA7 protein	increases^expression	7	4
Nicotine	D009538	CAT	847	Nicotine results in decreased activity of CAT protein	decreases^activity	7	2
Nicotine	D009538	FGF2	2247	Nicotine results in increased expression of FGF2 mRNA	increases^expression	7	2
Nicotine	D009538	CYP2A6	1548	CYP2A6 gene polymorphism affects the metabolism of Nicotine	affects^metabolic processing	7	1
Nicotine	D009538	CYP2A6	1548	CYP2A6 protein results in increased oxidation of Nicotine	increases^oxidation	7	1
Nicotine	D009538	BAX	581	Nicotine results in decreased expression of BAX protein	decreases^expression	6	3
Nicotine	D009538	BCL2	596	Nicotine results in increased expression of BCL2 protein	increases^expression	6	3
Nicotine	D009538	CHRNA4	1137	Nicotine results in increased expression of CHRNA4 protein	increases^expression	6	3
Nicotine	D009538	CYP11A1	1583	Nicotine results in decreased expression of CYP11A1 mRNA	decreases^expression	6	3
Nicotine	D009538	PTGS2	5743	Nicotine results in increased expression of PTGS2 mRNA	increases^expression	6	3
Nicotine	D009538	CHRNA7	1139	Nicotine results in increased activity of CHRNA7 protein	increases^activity	6	2
Nicotine	D009538	VEGFA	7422	Nicotine results in increased expression of VEGFA protein	increases^expression	6	2
Nicotine	D009538	CHRNB2	1141	Nicotine results in increased expression of CHRNB2 mRNA	increases^expression	5	3
Nicotine	D009538	FOS	2353	Nicotine results in increased expression of FOS mRNA	increases^expression	5	3
Nicotine	D009538	STAR	6770	Nicotine results in decreased expression of STAR mRNA	decreases^expression	5	3
Nicotine	D009538	STAT3	6774	Nicotine results in increased phosphorylation of STAT3 protein	increases^phosphorylation	5	3
Nicotine	D009538	CHRNA4	1137	Nicotine results in increased expression of CHRNA4 mRNA	increases^expression	5	2
Nicotine	D009538	XIAP	331	Nicotine results in increased expression of XIAP protein	increases^expression	5	1
Nicotine	D009538	BCL2	596	Nicotine results in decreased expression of BCL2 mRNA	decreases^expression	4	3
Nicotine	D009538	CASP3	836	Nicotine results in increased expression of CASP3 mRNA	increases^expression	4	3
Nicotine	D009538	CHRNA4	1137	Nicotine results in increased activity of [CHRNA4 protein binds to CHRNB2 protein]	affects^binding|increases^activity	4	3
Nicotine	D009538	CHRNB2	1141	Nicotine results in increased activity of [CHRNA4 protein binds to CHRNB2 protein]	affects^binding|increases^activity	4	3
Nicotine	D009538	NOS2	4843	Nicotine results in increased expression of NOS2 mRNA	increases^expression	4	3
Nicotine	D009538	VEGFA	7422	Nicotine results in increased expression of VEGFA mRNA	increases^expression	4	3
Nicotine	D009538	AKT1	207	Nicotine results in increased phosphorylation of AKT1 protein	increases^phosphorylation	4	2
Nicotine	D009538	CDKN1A	1026	Nicotine results in increased expression of CDKN1A protein	increases^expression	4	2
Nicotine	D009538	CHRNA4	1137	Nicotine binds to [CHRNA4 protein binds to CHRNB2 protein]	affects^binding	4	2
Nicotine	D009538	CHRNB2	1141	Nicotine binds to [CHRNA4 protein binds to CHRNB2 protein]	affects^binding	4	2
Nicotine	D009538	PTGS2	5743	Nicotine results in increased expression of PTGS2 protein	increases^expression	4	2
Nicotine	D009538	RB1	5925	Nicotine results in increased phosphorylation of RB1 protein	increases^phosphorylation	4	2
Nicotine	D009538	COL2A1	1280	Nicotine results in decreased expression of COL2A1 protein	decreases^expression	4	1
Nicotine	D009538	CYP2A6	1548	CYP2A6 protein results in increased metabolism of and results in decreased activity of Nicotine	decreases^activity|increases^metabolic processing	4	1
Nicotine	D009538	PENK	5179	Nicotine results in increased expression of PENK mRNA	increases^expression	4	1
Nicotine	D009538	TP53	7157	Nicotine results in decreased expression of TP53 protein	decreases^expression	4	1
Nicotine	D009538	CASP3	836	Nicotine results in increased activity of CASP3 protein	increases^activity	3	3
Nicotine	D009538	CYP11A1	1583	Nicotine results in decreased expression of CYP11A1 protein	decreases^expression	3	3
Nicotine	D009538	EGR1	1958	Nicotine results in increased expression of EGR1 protein	increases^expression	3	3
Nicotine	D009538	EGR1	1958	Nicotine results in increased expression of EGR1 mRNA	increases^expression	3	3
Nicotine	D009538	FOS	2353	Nicotine results in increased expression of FOS protein	increases^expression	3	3
Nicotine	D009538	IL1B	3553	Nicotine results in increased secretion of IL1B protein	increases^secretion	3	3
Nicotine	D009538	PDGFB	5155	Nicotine results in increased expression of PDGFB mRNA	increases^expression	3	3
Nicotine	D009538	STAR	6770	Nicotine results in decreased expression of STAR protein	decreases^expression	3	3
Nicotine	D009538	TH	7054	Nicotine results in increased expression of TH mRNA	increases^expression	3	3
Nicotine	D009538	ACAN	176	Nicotine results in decreased expression of ACAN mRNA	decreases^expression	3	2
Nicotine	D009538	BAX	581	Nicotine results in increased expression of BAX protein	increases^expression	3	2
Nicotine	D009538	CASP3	836	Nicotine results in increased expression of CASP3 protein	increases^expression	3	2
Nicotine	D009538	CASP3	836	Nicotine results in increased cleavage of CASP3 protein	increases^cleavage	3	2
Nicotine	D009538	CHRNA4	1137	[Dihydro-beta-Erythroidine binds to and results in decreased activity of [CHRNA4 protein binds to CHRNB2 protein]] which results in decreased susceptibility to Nicotine	affects^binding|decreases^activity|decreases^response to substance	3	2
Nicotine	D009538	CHRNA5	1138	Nicotine results in increased expression of CHRNA5 mRNA	increases^expression	3	2
Nicotine	D009538	CHRNA7	1139	Nicotine results in decreased expression of CHRNA7 mRNA	decreases^expression	3	2
Nicotine	D009538	CHRNA9	55584	Nicotine results in increased expression of CHRNA9 mRNA	increases^expression	3	2
Nicotine	D009538	CHRNB2	1141	[Dihydro-beta-Erythroidine binds to and results in decreased activity of [CHRNA4 protein binds to CHRNB2 protein]] which results in decreased susceptibility to Nicotine	affects^binding|decreases^activity|decreases^response to substance	3	2
Nicotine	D009538	COL2A1	1280	Nicotine results in decreased expression of COL2A1 mRNA	decreases^expression	3	2
Nicotine	D009538	CRH	1392	Nicotine results in decreased expression of CRH mRNA	decreases^expression	3	2
Nicotine	D009538	CYP17A1	1586	Nicotine results in decreased expression of CYP17A1 mRNA	decreases^expression	3	2
Nicotine	D009538	FASN	2194	Nicotine results in increased expression of FASN mRNA	increases^expression	3	2
Nicotine	D009538	FGF2	2247	Nicotine results in increased expression of FGF2 protein	increases^expression	3	2
Nicotine	D009538	HDAC2	3066	Nicotine results in increased expression of HDAC2 mRNA	increases^expression	3	2
Nicotine	D009538	HSD11B1	3290	Nicotine results in increased expression of HSD11B1 mRNA	increases^expression	3	2
Nicotine	D009538	IL1B	3553	Nicotine results in increased expression of IL1B protein	increases^expression	3	2
Nicotine	D009538	MAPK1	5594	Nicotine results in increased phosphorylation of and results in increased activity of MAPK1 protein	increases^activity|increases^phosphorylation	3	2
Nicotine	D009538	MAPK3	5595	Nicotine results in decreased expression of MAPK3 mRNA	decreases^expression	3	2
Nicotine	D009538	MAPK3	5595	Nicotine results in increased phosphorylation of and results in increased activity of MAPK3 protein	increases^activity|increases^phosphorylation	3	2
Nicotine	D009538	MMP3	4314	Nicotine results in increased expression of MMP3 mRNA	increases^expression	3	2
Nicotine	D009538	POU5F1	5460	Nicotine results in increased expression of POU5F1 mRNA	increases^expression	3	2
Nicotine	D009538	TGFB1	7040	Nicotine results in decreased expression of TGFB1 mRNA	decreases^expression	3	2
Nicotine	D009538	BIRC5	332	Nicotine results in increased expression of BIRC5 mRNA	increases^expression	3	1
Nicotine	D009538	BIRC5	332	Nicotine results in increased expression of BIRC5 protein	increases^expression	3	1
Nicotine	D009538	CAT	847	Nicotine results in increased activity of CAT protein	increases^activity	3	1
Nicotine	D009538	CHRNA5	1138	Nicotine results in increased expression of CHRNA5 protein	increases^expression	3	1
Nicotine	D009538	CYP1A1	1543	Nicotine results in increased expression of CYP1A1 protein	increases^expression	3	1
Nicotine	D009538	FASLG	356	Nicotine results in increased expression of FASLG mRNA	increases^expression	3	1
Nicotine	D009538	FGF2	2247	Nicotine results in increased secretion of FGF2 protein	increases^secretion	3	1
Nicotine	D009538	MMP2	4313	Nicotine results in increased expression of MMP2 mRNA	increases^expression	3	1
Nicotine	D009538	TH	7054	Nicotine inhibits the reaction [1-Methyl-4-phenyl-1,2,3,6-tetrahydropyridine results in decreased expression of TH protein]	decreases^expression|decreases^reaction	3	1
Nicotine	D009538	CYP19A1	1588	Nicotine results in decreased expression of CYP19A1 mRNA	decreases^expression	2	3
Nicotine	D009538	ABTB3	121551	Nicotine results in increased expression of ABTB3 mRNA	increases^expression	2	2
Nicotine	D009538	ACTA2	59	Nicotine results in increased expression of ACTA2 protein	increases^expression	2	2
Nicotine	D009538	AKT1	207	Nicotine results in decreased phosphorylation of AKT1 protein	decreases^phosphorylation	2	2
Nicotine	D009538	ALB	213	Nicotine results in increased expression of ALB protein	increases^expression	2	2
Nicotine	D009538	ATF3	467	Nicotine results in increased expression of ATF3 mRNA	increases^expression	2	2
Nicotine	D009538	AVP	551	Nicotine results in decreased expression of AVP mRNA	decreases^expression	2	2
Nicotine	D009538	BAX	581	Nicotine results in increased expression of BAX mRNA	increases^expression	2	2
Nicotine	D009538	BCL2	596	Nicotine results in decreased expression of BCL2 protein	decreases^expression	2	2
Nicotine	D009538	CASP3	836	Nicotine results in decreased expression of CASP3 protein	decreases^expression	2	2
Nicotine	D009538	CASP3	836	Nicotine results in increased expression of CASP3 protein modified form	increases^expression	2	2
Nicotine	D009538	CCL2	6347	Nicotine results in decreased expression of CCL2 mRNA	decreases^expression	2	2
Nicotine	D009538	CDK4	1019	Nicotine results in decreased expression of CDK4 protein	decreases^expression	2	2
Nicotine	D009538	CHRNA3	1136	Nicotine results in increased activity of [CHRNA3 protein binds to CHRNB4 protein]	affects^binding|increases^activity	2	2
Nicotine	D009538	CHRNA4	1137	Nicotine binds to and results in increased activity of [CHRNA4 protein binds to CHRNB2 protein]	affects^binding|increases^activity	2	2
Nicotine	D009538	CHRNA4	1137	Nicotine results in decreased expression of CHRNA4 mRNA	decreases^expression	2	2
Nicotine	D009538	CHRNA6	8973	Nicotine results in increased expression of CHRNA6 mRNA	increases^expression	2	2
Nicotine	D009538	CHRNA7	1139	CHRNA7 protein mutant form results in increased susceptibility to Nicotine	increases^response to substance	2	2
Nicotine	D009538	CHRNA7	1139	[methyllycaconitine binds to and results in decreased activity of CHRNA7 protein] which results in decreased susceptibility to Nicotine	affects^binding|decreases^activity|decreases^response to substance	2	2
Nicotine	D009538	CHRNB2	1141	Nicotine binds to and results in increased activity of [CHRNA4 protein binds to CHRNB2 protein]	affects^binding|increases^activity	2	2
Nicotine	D009538	CHRNB4	1143	Nicotine results in increased activity of [CHRNA3 protein binds to CHRNB4 protein]	affects^binding|increases^activity	2	2
Nicotine	D009538	COL1A1	1277	Nicotine results in increased expression of COL1A1 mRNA	increases^expression	2	2
Nicotine	D009538	COL3A1	1281	Nicotine results in increased expression of COL3A1 mRNA	increases^expression	2	2
Nicotine	D009538	CREB1	1385	Nicotine results in increased phosphorylation of CREB1 protein	increases^phosphorylation	2	2
Nicotine	D009538	CYP2A6	1548	Nicotine results in decreased expression of and results in decreased activity of CYP2A6 protein	decreases^activity|decreases^expression	2	2
Nicotine	D009538	CYP2A6	1548	Nicotine results in decreased expression of CYP2A6 mRNA	decreases^expression	2	2
Nicotine	D009538	CYP2E1	1571	Nicotine results in increased expression of CYP2E1 protein	increases^expression	2	2
Nicotine	D009538	DDIT4	54541	Nicotine results in increased expression of DDIT4 mRNA	increases^expression	2	2
Nicotine	D009538	DLG4	1742	Nicotine results in decreased expression of DLG4 mRNA	decreases^expression	2	2
Nicotine	D009538	FAS	355	Nicotine results in increased expression of FAS protein	increases^expression	2	2
Nicotine	D009538	FN1	2335	Nicotine results in increased expression of FN1 protein	increases^expression	2	2
Nicotine	D009538	FOSB	2354	Nicotine results in increased expression of FOSB mRNA	increases^expression	2	2
Nicotine	D009538	GSR	2936	Nicotine results in decreased activity of GSR protein	decreases^activity	2	2
Nicotine	D009538	HAND1	9421	Nicotine results in decreased expression of HAND1 protein	decreases^expression	2	2
Nicotine	D009538	HDAC1	3065	Nicotine results in increased expression of HDAC1 mRNA	increases^expression	2	2
Nicotine	D009538	HSD3B1	3283	Nicotine results in decreased expression of HSD3B1 mRNA	decreases^expression	2	2
Nicotine	D009538	IL10	3586	Nicotine results in decreased expression of IL10 mRNA	decreases^expression	2	2
Nicotine	D009538	IL1B	3553	Nicotine inhibits the reaction [Lipopolysaccharides results in increased expression of IL1B mRNA]	decreases^reaction|increases^expression	2	2
Nicotine	D009538	IL1B	3553	Nicotine results in increased expression of IL1B mRNA	increases^expression	2	2
Nicotine	D009538	JUN	3725	Nicotine results in increased phosphorylation of JUN protein	increases^phosphorylation	2	2
Nicotine	D009538	JUNB	3726	Nicotine results in increased expression of JUNB mRNA	increases^expression	2	2
Nicotine	D009538	MAPK1	5594	Nicotine results in increased activity of MAPK1 protein	increases^activity	2	2
Nicotine	D009538	MAPK3	5595	Nicotine results in increased activity of MAPK3 protein	increases^activity	2	2
Nicotine	D009538	MAPK3	5595	Nicotine results in decreased expression of MAPK3 protein	decreases^expression	2	2
Nicotine	D009538	MAPK8	5599	Nicotine results in increased phosphorylation of MAPK8 protein	increases^phosphorylation	2	2
Nicotine	D009538	MMP13	4322	Nicotine results in increased expression of MMP13 mRNA	increases^expression	2	2
Nicotine	D009538	MMP9	4318	Nicotine results in increased expression of MMP9 mRNA	increases^expression	2	2
Nicotine	D009538	NANOG	79923	Nicotine results in increased expression of NANOG protein	increases^expression	2	2
Nicotine	D009538	NGF	4803	Nicotine results in increased expression of NGF mRNA	increases^expression	2	2
Nicotine	D009538	NLRP3	114548	Nicotine results in increased expression of NLRP3 protein	increases^expression	2	2
Nicotine	D009538	NOS2	4843	Nicotine results in increased expression of NOS2 protein	increases^expression	2	2
Nicotine	D009538	NR5A1	2516	Nicotine results in decreased expression of NR5A1 protein	decreases^expression	2	2
Nicotine	D009538	NR5A1	2516	Nicotine results in decreased expression of NR5A1 mRNA	decreases^expression	2	2
Nicotine	D009538	PNMT	5409	Nicotine results in increased expression of PNMT mRNA	increases^expression	2	2
Nicotine	D009538	SERPINF1	5176	Nicotine results in decreased expression of SERPINF1 mRNA	decreases^expression	2	2
Nicotine	D009538	SLC17A6	57084	Nicotine results in decreased expression of SLC17A6 mRNA	decreases^expression	2	2
Nicotine	D009538	SNAI1	6615	Nicotine results in increased expression of SNAI1 mRNA	increases^expression	2	2
Nicotine	D009538	SNAI1	6615	Nicotine results in increased expression of SNAI1 protein	increases^expression	2	2
Nicotine	D009538	SOD2	6648	Nicotine results in decreased expression of SOD2 protein	decreases^expression	2	2
Nicotine	D009538	SREBF1	6720	Nicotine results in increased expression of SREBF1 mRNA	increases^expression	2	2
Nicotine	D009538	TH	7054	Nicotine results in increased expression of TH protein	increases^expression	2	2
Nicotine	D009538	TJP1	7082	Nicotine results in decreased expression of TJP1 protein	decreases^expression	2	2
Nicotine	D009538	TNF	7124	Nicotine results in increased expression of TNF mRNA	increases^expression	2	2
Nicotine	D009538	TNF	7124	Nicotine results in increased expression of TNF protein	increases^expression	2	2
Nicotine	D009538	TNF	7124	Nicotine results in increased secretion of TNF protein	increases^secretion	2	2
Nicotine	D009538	VCAM1	7412	Nicotine results in increased expression of VCAM1 mRNA	increases^expression	2	2
Nicotine	D009538	ACACA	31	Nicotine results in increased expression of ACACA mRNA	increases^expression	2	1
Nicotine	D009538	ACHE	43	Nicotine results in decreased activity of ACHE protein	decreases^activity	2	1
Nicotine	D009538	ADRB1	153	[Atenolol binds to and results in decreased activity of ADRB1 protein] which results in decreased susceptibility to Nicotine	affects^binding|decreases^activity|decreases^response to substance	2	1
Nicotine	D009538	ADRB2	154	[ICI 118551 binds to and results in decreased activity of ADRB2 protein] which results in decreased susceptibility to Nicotine	affects^binding|decreases^activity|decreases^response to substance	2	1
Nicotine	D009538	ALOX5	240	Nicotine results in increased expression of ALOX5 protein	increases^expression	2	1
Nicotine	D009538	BDNF	627	Nicotine results in increased expression of BDNF mRNA	increases^expression	2	1
Nicotine	D009538	CASP9	842	Nicotine results in increased expression of CASP9 protein	increases^expression	2	1
Nicotine	D009538	CCNA2	890	Nicotine results in increased expression of CCNA2 protein	increases^expression	2	1
Nicotine	D009538	CCND1	595	Nicotine results in decreased expression of CCND1 mRNA	decreases^expression	2	1
Nicotine	D009538	CCND1	595	Nicotine results in increased expression of CCND1 mRNA	increases^expression	2	1
Nicotine	D009538	CDH1	999	Nicotine results in decreased expression of CDH1 mRNA	decreases^expression	2	1
Nicotine	D009538	CDKN1A	1026	Nicotine results in decreased expression of CDKN1A protein	decreases^expression	2	1
Nicotine	D009538	CHAT	1103	Nicotine results in increased activity of CHAT protein	increases^activity	2	1
Nicotine	D009538	CHRNA10	57053	Nicotine results in increased expression of CHRNA10 mRNA	increases^expression	2	1
Nicotine	D009538	CHRNA3	1136	Nicotine results in increased expression of CHRNA3 mRNA	increases^expression	2	1
Nicotine	D009538	CHRNA4	1137	Nicotine analog binds to [CHRNA4 protein binds to CHRNB2 protein]	affects^binding	2	1
Nicotine	D009538	CHRNA4	1137	Nicotine results in increased expression of [CHRNA4 protein binds to CHRNB2 protein]	affects^binding|increases^expression	2	1
Nicotine	D009538	CHRNA4	1137	Nicotine analog binds to [CHRNA4 protein co-treated with CHRNB2 protein]	affects^binding|affects^cotreatment	2	1
Nicotine	D009538	CHRNA7	1139	Nicotine binds to and results in increased activity of CHRNA7 protein	affects^binding|increases^activity	2	1
Nicotine	D009538	CHRNA7	1139	Nicotine inhibits the reaction [Bungarotoxins binds to CHRNA7 protein]	affects^binding|decreases^reaction	2	1
Nicotine	D009538	CHRNA7	1139	Bungarotoxins inhibits the reaction [Nicotine results in increased expression of CHRNA7 protein]	decreases^reaction|increases^expression	2	1
Nicotine	D009538	CHRNA7	1139	CHRNA7 protein affects the susceptibility to Nicotine	affects^response to substance	2	1
Nicotine	D009538	CHRNB2	1141	Nicotine results in increased expression of [CHRNA4 protein binds to CHRNB2 protein]	affects^binding|increases^expression	2	1
Nicotine	D009538	CHRNB2	1141	Nicotine analog binds to [CHRNA4 protein binds to CHRNB2 protein]	affects^binding	2	1
Nicotine	D009538	CHRNB2	1141	Nicotine analog binds to [CHRNA4 protein co-treated with CHRNB2 protein]	affects^binding|affects^cotreatment	2	1
Nicotine	D009538	CORT	1325	Nicotine results in decreased expression of CORT protein	decreases^expression	2	1
Nicotine	D009538	CTNNB1	1499	Nicotine results in increased expression of CTNNB1 mRNA	increases^expression	2	1
Nicotine	D009538	CXCL8	3576	Nicotine results in increased expression of CXCL8 mRNA	increases^expression	2	1
Nicotine	D009538	CYP1A1	1543	Nicotine results in increased expression of CYP1A1 mRNA	increases^expression	2	1
Nicotine	D009538	CYP2A13	1553	CYP2A13 protein results in increased metabolism of Nicotine	increases^metabolic processing	2	1
Nicotine	D009538	CYP2A3	24299	Nicotine results in increased expression of CYP2A3 mRNA	increases^expression	2	1
Nicotine	D009538	CYP2A6	1548	CYP2A6 protein affects the metabolism of Nicotine	affects^metabolic processing	2	1
Nicotine	D009538	CYP2A6	1548	CYP2A6 gene polymorphism affects the oxidation of Nicotine	affects^oxidation	2	1
Nicotine	D009538	CYP2A6	1548	CYP2A6 gene mutant form results in decreased metabolism of Nicotine	decreases^metabolic processing	2	1
Nicotine	D009538	CYP2B1	24300	Nicotine results in increased expression of CYP2B1 mRNA	increases^expression	2	1
Nicotine	D009538	DUSP6	1848	Nicotine results in increased expression of DUSP6 mRNA	increases^expression	2	1
Nicotine	D009538	DVL2	1856	Nicotine promotes the reaction [Carbon Tetrachloride results in increased expression of DVL2 mRNA]	increases^expression|increases^reaction	2	1
Nicotine	D009538	DVL2	1856	Nicotine promotes the reaction [Carbon Tetrachloride results in increased expression of DVL2 protein]	increases^expression|increases^reaction	2	1
Nicotine	D009538	DVL2	1856	Nicotine results in increased expression of DVL2 mRNA	increases^expression	2	1
Nicotine	D009538	DVL2	1856	Nicotine results in increased expression of DVL2 protein	increases^expression	2	1
Nicotine	D009538	EGR1	1958	Nicotine results in decreased expression of EGR1 mRNA	decreases^expression	2	1
Nicotine	D009538	FOS	2353	Nicotine results in increased phosphorylation of FOS protein	increases^phosphorylation	2	1
Nicotine	D009538	FSHB	2488	Nicotine results in decreased expression of FSHB protein	decreases^expression	2	1
Nicotine	D009538	GAD1	2571	Nicotine results in increased expression of GAD1 mRNA	increases^expression	2	1
Nicotine	D009538	GSK3B	2932	Nicotine results in increased expression of GSK3B mRNA	increases^expression	2	1
Nicotine	D009538	GSK3B	2932	Nicotine results in decreased expression of GSK3B protein	decreases^expression	2	1
Nicotine	D009538	IL1B	3553	Nicotine inhibits the reaction [Lipopolysaccharides results in increased expression of IL1B protein]	decreases^reaction|increases^expression	2	1
Nicotine	D009538	INS1	16333	Nicotine results in increased expression of INS1 protein	increases^expression	2	1
Nicotine	D009538	JUNB	3726	Nicotine results in decreased expression of JUNB mRNA	decreases^expression	2	1
Nicotine	D009538	LEP	3952	Nicotine results in increased expression of LEP protein	increases^expression	2	1
Nicotine	D009538	LHB	3972	Nicotine results in decreased expression of LHB protein	decreases^expression	2	1
Nicotine	D009538	MMP1	4312	Nicotine results in increased expression of MMP1 protein	increases^expression	2	1
Nicotine	D009538	MMP1	4312	Nicotine results in increased expression of MMP1 mRNA	increases^expression	2	1
Nicotine	D009538	MMP2	4313	Nicotine results in increased expression of MMP2 protein	increases^expression	2	1
Nicotine	D009538	MMP7	4316	Nicotine results in increased expression of MMP7 mRNA	increases^expression	2	1
Nicotine	D009538	NFKBIA	4792	Nicotine results in increased phosphorylation of NFKBIA protein	increases^phosphorylation	2	1
Nicotine	D009538	NPY	4852	Nicotine results in increased expression of NPY mRNA	increases^expression	2	1
Nicotine	D009538	NPY	4852	Nicotine results in increased expression of NPY protein	increases^expression	2	1
Nicotine	D009538	NR3C1	2908	Nicotine results in increased expression of NR3C1 mRNA	increases^expression	2	1
Nicotine	D009538	PCNA	5111	Nicotine results in increased expression of PCNA protein	increases^expression	2	1
Nicotine	D009538	PENK	5179	Tubocurarine inhibits the reaction [Nicotine results in increased expression of PENK mRNA]	decreases^reaction|increases^expression	2	1
Nicotine	D009538	PENK	5179	Gallopamil inhibits the reaction [Nicotine results in increased expression of PENK mRNA]	decreases^reaction|increases^expression	2	1
Nicotine	D009538	PLAT	5327	Nicotine results in increased expression of PLAT mRNA	increases^expression	2	1
Nicotine	D009538	PLAU	5328	Nicotine results in increased expression of PLAU mRNA	increases^expression	2	1
Nicotine	D009538	PLAUR	5329	Nicotine results in increased expression of PLAUR mRNA	increases^expression	2	1
Nicotine	D009538	PPARGC1A	10891	Nicotine results in decreased expression of PPARGC1A mRNA	decreases^expression	2	1
Nicotine	D009538	PTGS2	5743	Nicotine results in increased activity of PTGS2 protein	increases^activity	2	1
Nicotine	D009538	RIC-3	37384	Nicotine results in increased expression of RIC-3 mRNA	increases^expression	2	1
Nicotine	D009538	SGK1	6446	Nicotine results in increased expression of SGK1 mRNA	increases^expression	2	1
Nicotine	D009538	SMAD2	4087	Nicotine results in decreased expression of SMAD2 mRNA	decreases^expression	2	1
Nicotine	D009538	SMAD2	4087	Nicotine results in decreased expression of SMAD2 protein	decreases^expression	2	1
Nicotine	D009538	SOX9	6662	Nicotine results in decreased expression of SOX9 mRNA	decreases^expression	2	1
Nicotine	D009538	SOX9	6662	Nicotine results in decreased expression of SOX9 protein	decreases^expression	2	1
Nicotine	D009538	STAT3	6774	Hexamethonium inhibits the reaction [Nicotine results in increased phosphorylation of STAT3 protein]	decreases^reaction|increases^phosphorylation	2	1
Nicotine	D009538	STAT3	6774	Propranolol inhibits the reaction [Nicotine results in increased phosphorylation of STAT3 protein]	decreases^reaction|increases^phosphorylation	2	1
Nicotine	D009538	STAT5	100135887	Nicotine results in decreased phosphorylation of STAT5 protein	decreases^phosphorylation	2	1
Nicotine	D009538	TGFB1	7040	Nicotine results in increased expression of TGFB1 protein	increases^expression	2	1
Nicotine	D009538	TGFB1	7040	Nicotine results in decreased expression of TGFB1 protein	decreases^expression	2	1
Nicotine	D009538	TH	7054	Nicotine inhibits the reaction [1-Methyl-4-phenyl-1,2,3,6-tetrahydropyridine results in decreased expression of TH mRNA]	decreases^expression|decreases^reaction	2	1
Nicotine	D009538	TP53	7157	Nicotine results in increased expression of TP53 mRNA	increases^expression	2	1
Nicotine	D009538	UBE3A	7337	Nicotine results in decreased expression of UBE3A mRNA	decreases^expression	2	1
Nicotine	D009538	UGT1A4	54657	UGT1A4 protein results in increased glucuronidation of Nicotine	increases^glucuronidation	2	1
Nicotine	D009538	UGT1A9	54600	UGT1A9 protein results in increased glucuronidation of Nicotine	increases^glucuronidation	2	1
Nicotine	D009538	VEGFA	7422	Nicotine results in increased secretion of VEGFA protein	increases^secretion	2	1
Nicotine	D009538	WNT4	54361	Nicotine results in increased expression of WNT4 mRNA	increases^expression	2	1
Nicotine	D009538	WNT4	54361	Nicotine promotes the reaction [Carbon Tetrachloride results in increased expression of WNT4 protein]	increases^expression|increases^reaction	2	1
Nicotine	D009538	WNT4	54361	Nicotine promotes the reaction [Carbon Tetrachloride results in increased expression of WNT4 mRNA]	increases^expression|increases^reaction	2	1
Nicotine	D009538	WNT4	54361	Nicotine results in increased expression of WNT4 protein	increases^expression	2	1
Nicotine	D009538	ZFP36	7538	Nicotine results in increased expression of ZFP36 mRNA	increases^expression	2	1
Nicotine	D009538	ZFP36	7538	ZFP36 protein results in increased susceptibility to Nicotine	increases^response to substance	2	1
Nicotine	D009538	ABCA1	19	Nicotine results in decreased expression of ABCA1 protein	decreases^expression	1	2
Nicotine	D009538	ABCA1	19	Nicotine results in decreased expression of ABCA1 mRNA	decreases^expression	1	2
Nicotine	D009538	ABCG1	9619	Nicotine results in decreased expression of ABCG1 protein	decreases^expression	1	2
Nicotine	D009538	ABCG1	9619	Nicotine results in decreased expression of ABCG1 mRNA	decreases^expression	1	2
Nicotine	D009538	BECN1	8678	Nicotine promotes the reaction [Dextran Sulfate results in increased expression of BECN1 protein]	increases^expression|increases^reaction	1	2
Nicotine	D009538	CHRNA7	1139	[Nicotine results in increased activity of CHRNA7 protein] which results in increased transport of Calcium	increases^activity|increases^transport	1	2
Nicotine	D009538	CHRNA7	1139	Nicotine results in increased expression of and results in increased phosphorylation of CHRNA7 protein	increases^expression|increases^phosphorylation	1	2
Nicotine	D009538	CYP19A1	1588	Nicotine results in decreased expression of CYP19A1 protein	decreases^expression	1	2
Nicotine	D009538	ELK1	2002	Nicotine results in increased phosphorylation of ELK1 protein	increases^phosphorylation	1	2
Nicotine	D009538	HDAC4	9759	Nicotine results in increased expression of HDAC4 mRNA	increases^expression	1	2
Nicotine	D009538	HDAC4	9759	Nicotine results in increased expression of HDAC4 protein	increases^expression	1	2
Nicotine	D009538	HSD11B2	3291	Nicotine results in increased expression of HSD11B2 mRNA	increases^expression	1	2
Nicotine	D009538	HSD11B2	3291	Nicotine results in increased expression of HSD11B2 protein	increases^expression	1	2
Nicotine	D009538	HSD17B1	3292	Nicotine results in decreased expression of HSD17B1 mRNA	decreases^expression	1	2
Nicotine	D009538	MIR98	407054	Nicotine results in decreased expression of MIR98 mRNA	decreases^expression	1	2
Nicotine	D009538	MTOR	2475	Nicotine promotes the reaction [Dextran Sulfate results in decreased phosphorylation of MTOR protein]	decreases^phosphorylation|increases^reaction	1	2
Nicotine	D009538	MYC	4609	Nicotine results in increased activity of MYC protein	increases^activity	1	2
Nicotine	D009538	NLRP3	114548	Nicotine results in increased expression of NLRP3 mRNA	increases^expression	1	2
Nicotine	D009538	NR1H2	7376	Nicotine results in decreased expression of NR1H2 mRNA	decreases^expression	1	2
Nicotine	D009538	NR1H2	7376	Nicotine results in decreased expression of NR1H2 protein	decreases^expression	1	2
Nicotine	D009538	NR1H3	10062	Nicotine results in decreased expression of NR1H3 protein	decreases^expression	1	2
Nicotine	D009538	NR1H3	10062	Nicotine results in decreased expression of NR1H3 mRNA	decreases^expression	1	2
Nicotine	D009538	RAF1	5894	Nicotine results in increased activity of RAF1 protein	increases^activity	1	2
Nicotine	D009538	RELA	5970	Nicotine affects the localization of and results in increased activity of RELA protein	affects^localization|increases^activity	1	2
Nicotine	D009538	RPS6KB1	6198	Nicotine promotes the reaction [Dextran Sulfate results in decreased phosphorylation of RPS6KB1 protein]	decreases^phosphorylation|increases^reaction	1	2
Nicotine	D009538	RYR2	6262	Nicotine results in increased expression of RYR2 mRNA	increases^expression	1	2
Nicotine	D009538	SCARB1	949	Nicotine results in decreased expression of SCARB1 protein	decreases^expression	1	2
Nicotine	D009538	SCARB1	949	Nicotine results in decreased expression of SCARB1 mRNA	decreases^expression	1	2
Nicotine	D009538	SLBP	7884	Nicotine results in decreased expression of SLBP protein	decreases^expression	1	2
Nicotine	D009538	SQSTM1	8878	Nicotine promotes the reaction [Dextran Sulfate results in decreased expression of SQSTM1 protein]	decreases^expression|increases^reaction	1	2
metanicotine	C012419	CHRNA4	1137	metanicotine affects the activity of [CHRNA4 protein binds to CHRNB2 protein]	affects^activity|affects^binding	1	1
metanicotine	C012419	CHRNB2	1141	metanicotine affects the activity of [CHRNA4 protein binds to CHRNB2 protein]	affects^activity|affects^binding	1	1
Nicotine	D009538	AACS	65985	Nicotine results in decreased expression of AACS mRNA	decreases^expression	1	1
Nicotine	D009538	AACS	65985	Nicotine results in increased methylation of AACS promoter	increases^methylation	1	1
Nicotine	D009538	AATK	9625	Nicotine results in increased expression of AATK mRNA	increases^expression	1	1
Nicotine	D009538	ABCA1	19	Vecuronium Bromide inhibits the reaction [Nicotine results in decreased expression of ABCA1 protein]	decreases^expression|decreases^reaction	1	1
Nicotine	D009538	ABCA1	19	GW 3965 inhibits the reaction [Nicotine results in decreased expression of ABCA1 protein]	decreases^expression|decreases^reaction	1	1
Nicotine	D009538	ABCA1	19	Vecuronium Bromide inhibits the reaction [Nicotine results in decreased expression of ABCA1 mRNA]	decreases^expression|decreases^reaction	1	1
Nicotine	D009538	ABCA1	19	GW 3965 inhibits the reaction [Nicotine results in decreased expression of ABCA1 mRNA]	decreases^expression|decreases^reaction	1	1
Nicotine	D009538	ABCG1	9619	GW 3965 inhibits the reaction [Nicotine results in decreased expression of ABCG1 protein]	decreases^expression|decreases^reaction	1	1
Nicotine	D009538	ABCG1	9619	Vecuronium Bromide inhibits the reaction [Nicotine results in decreased expression of ABCG1 protein]	decreases^expression|decreases^reaction	1	1
Nicotine	D009538	ABCG1	9619	Nicotine results in increased expression of ABCG1 protein	increases^expression	1	1
Nicotine	D009538	ABCG1	9619	Vecuronium Bromide inhibits the reaction [Nicotine results in decreased expression of ABCG1 mRNA]	decreases^expression|decreases^reaction	1	1
Nicotine	D009538	ABCG1	9619	GW 3965 inhibits the reaction [Nicotine results in decreased expression of ABCG1 mRNA]	decreases^expression|decreases^reaction	1	1
Nicotine	D009538	ABCG2	9429	Nicotine results in increased expression of ABCG2 mRNA	increases^expression	1	1
Nicotine	D009538	ACAA2	10449	[Nicotine co-treated with 1-Methyl-4-phenyl-1,2,3,6-tetrahydropyridine] results in decreased expression of ACAA2 mRNA	affects^cotreatment|decreases^expression	1	1
Nicotine	D009538	ACAA2	10449	Nicotine promotes the reaction [1-Methyl-4-phenyl-1,2,3,6-tetrahydropyridine results in decreased expression of ACAA2 mRNA]	decreases^expression|increases^reaction	1	1
Nicotine	D009538	ACAN	176	Nicotine results in decreased expression of ACAN protein	decreases^expression	1	1
Nicotine	D009538	ACAN	176	NLRP3 protein affects the reaction [Nicotine results in decreased expression of ACAN mRNA]	affects^reaction|decreases^expression	1	1
Nicotine	D009538	ACE	1636	Nicotine results in increased expression of ACE mRNA	increases^expression	1	1
Nicotine	D009538	ACHE	43	Nicotine results in increased activity of ACHE protein	increases^activity	1	1
Nicotine	D009538	ACHE	43	Nicotine inhibits the reaction [Chlorpyrifos results in decreased activity of ACHE protein]	decreases^activity|decreases^reaction	1	1
Nicotine	D009538	ACOT13	55856	Nicotine results in decreased expression of ACOT13 mRNA	decreases^expression	1	1
Nicotine	D009538	ACP1	52	Nicotine results in decreased expression of ACP1 mRNA	decreases^expression	1	1
Nicotine	D009538	ACR-11	191599	Nicotine results in increased expression of ACR-11 mRNA	increases^expression	1	1
Nicotine	D009538	ACR-14	191601	Nicotine results in increased expression of ACR-14 mRNA	increases^expression	1	1
Nicotine	D009538	ACR-15	191602	Nicotine results in increased expression of ACR-15 mRNA	increases^expression	1	1
Nicotine	D009538	ACR-16	179235	Nicotine results in increased expression of ACR-16 mRNA	increases^expression	1	1
Nicotine	D009538	ACR-17	191603	Nicotine results in decreased expression of ACR-17 mRNA	decreases^expression	1	1
Nicotine	D009538	ACR-2	180936	Nicotine results in decreased expression of ACR-2 mRNA	decreases^expression	1	1
Nicotine	D009538	ACR-20	187632	Nicotine results in increased expression of ACR-20 mRNA	increases^expression	1	1
Nicotine	D009538	ACR-21	185004	Nicotine results in increased expression of ACR-21 mRNA	increases^expression	1	1
Nicotine	D009538	ACR-3	180937	Nicotine results in decreased expression of ACR-3 mRNA	decreases^expression	1	1
Nicotine	D009538	ACR-5	191596	Nicotine results in decreased expression of ACR-5 mRNA	decreases^expression	1	1
Nicotine	D009538	ACR-6	191479	Nicotine results in increased expression of ACR-6 mRNA	increases^expression	1	1
Nicotine	D009538	ACR-7	174262	Nicotine results in increased expression of ACR-7 mRNA	increases^expression	1	1
Nicotine	D009538	ACSL1	2180	Nicotine results in increased splicing of ACSL1 mRNA alternative form	increases^splicing	1	1
Nicotine	D009538	ACSL6	23305	Nicotine results in increased expression of ACSL6 mRNA	increases^expression	1	1
Nicotine	D009538	ACSL6	23305	Mecamylamine inhibits the reaction [Nicotine results in increased expression of ACSL6 protein]	decreases^reaction|increases^expression	1	1
Nicotine	D009538	ACSL6	23305	Nicotine results in increased expression of ACSL6 protein	increases^expression	1	1
Nicotine	D009538	ACTA1	58	Nicotine results in increased expression of ACTA1 mRNA	increases^expression	1	1
Nicotine	D009538	ACTA1	58	Nicotine results in decreased expression of ACTA1 mRNA	decreases^expression	1	1
Nicotine	D009538	ACTA2	59	Nicotine promotes the reaction [Carbon Tetrachloride results in increased expression of ACTA2 mRNA]	increases^expression|increases^reaction	1	1
Nicotine	D009538	ACTA2	59	Nicotine promotes the reaction [Arginine results in increased expression of ACTA2 protein]	increases^expression|increases^reaction	1	1
Nicotine	D009538	ACTA2	59	Nicotine results in increased expression of ACTA2 mRNA	increases^expression	1	1
Nicotine	D009538	ACTA2	59	Bungarotoxins inhibits the reaction [Nicotine results in increased expression of ACTA2 protein]	decreases^reaction|increases^expression	1	1
Nicotine	D009538	ACTA2	59	Nicotine promotes the reaction [Quartz results in increased expression of ACTA2 protein]	increases^expression|increases^reaction	1	1
Nicotine	D009538	ACTA2	59	Nicotine promotes the reaction [Carbon Tetrachloride results in increased expression of ACTA2 protein]	increases^expression|increases^reaction	1	1
Nicotine	D009538	ACTB	60	Nicotine results in increased expression of ACTB mRNA	increases^expression	1	1
Nicotine	D009538	ACTR1A	10121	[Nicotine co-treated with 1-Methyl-4-phenyl-1,2,3,6-tetrahydropyridine] results in increased expression of ACTR1A mRNA	affects^cotreatment|increases^expression	1	1
Nicotine	D009538	ACTR1A	10121	Nicotine inhibits the reaction [1-Methyl-4-phenyl-1,2,3,6-tetrahydropyridine results in increased expression of ACTR1A mRNA]	decreases^reaction|increases^expression	1	1
Nicotine	D009538	ACTRT2	140625	Nicotine results in decreased expression of ACTRT2 mRNA	decreases^expression	1	1
Nicotine	D009538	ADA	100	Nicotine results in increased activity of ADA protein	increases^activity	1	1
Nicotine	D009538	ADA	100	Sodium Acetate inhibits the reaction [Nicotine results in increased activity of ADA protein]	decreases^reaction|increases^activity	1	1
Nicotine	D009538	ADAM19	8728	Nicotine results in increased expression of ADAM19 mRNA	increases^expression	1	1
Nicotine	D009538	ADCY7	113	Nicotine inhibits the reaction [1-Methyl-4-phenyl-1,2,3,6-tetrahydropyridine results in decreased expression of ADCY7 mRNA]	decreases^expression|decreases^reaction	1	1
Nicotine	D009538	ADCY7	113	[Nicotine co-treated with 1-Methyl-4-phenyl-1,2,3,6-tetrahydropyridine] results in decreased expression of ADCY7 mRNA	affects^cotreatment|decreases^expression	1	1
Nicotine	D009538	ADCYAP1	116	Nicotine inhibits the reaction [[Carbon Dioxide co-treated with Oxygen deficiency] results in decreased expression of ADCYAP1 protein]	affects^cotreatment|decreases^expression|decreases^reaction	1	1
Nicotine	D009538	ADCYAP1R1	117	Nicotine results in decreased expression of ADCYAP1R1 protein	decreases^expression	1	1
Nicotine	D009538	ADGRA1	84435	Nicotine results in decreased expression of ADGRA1 mRNA	decreases^expression	1	1
Nicotine	D009538	ADGRG1	9289	Nicotine results in increased expression of ADGRG1 mRNA	increases^expression	1	1
Nicotine	D009538	ADGRL1	22859	Nicotine promotes the reaction [1-Methyl-4-phenyl-1,2,3,6-tetrahydropyridine results in increased expression of ADGRL1 mRNA]	increases^expression|increases^reaction	1	1
Nicotine	D009538	ADGRL1	22859	[Nicotine co-treated with 1-Methyl-4-phenyl-1,2,3,6-tetrahydropyridine] results in increased expression of ADGRL1 mRNA	affects^cotreatment|increases^expression	1	1
Nicotine	D009538	ADIPOR2	79602	Nicotine results in increased expression of ADIPOR2 mRNA	increases^expression	1	1
Nicotine	D009538	ADK	132	Nicotine results in increased expression of ADK mRNA	increases^expression	1	1
Nicotine	D009538	ADM2	79924	[Cholecalciferol co-treated with Nicotine] results in decreased expression of ADM2 protein	affects^cotreatment|decreases^expression	1	1
Nicotine	D009538	ADNP	23394	Nicotine inhibits the reaction [1-Methyl-4-phenyl-1,2,3,6-tetrahydropyridine results in decreased expression of ADNP mRNA]	decreases^expression|decreases^reaction	1	1
Nicotine	D009538	ADNP	23394	[Nicotine co-treated with 1-Methyl-4-phenyl-1,2,3,6-tetrahydropyridine] results in increased expression of ADNP mRNA	affects^cotreatment|increases^expression	1	1
Nicotine	D009538	ADORA2A	135	Nicotine results in decreased expression of ADORA2A mRNA	decreases^expression	1	1
Nicotine	D009538	ADRB1	153	[Atenolol binds to and results in decreased activity of ADRB1 protein] inhibits the reaction [Nicotine results in increased phosphorylation of MAPK3 protein]	affects^binding|decreases^activity|decreases^reaction|increases^phosphorylation	1	1
Nicotine	D009538	ADRB1	153	[Atenolol binds to and results in decreased activity of ADRB1 protein] inhibits the reaction [Nicotine results in increased phosphorylation of MAPK1 protein]	affects^binding|decreases^activity|decreases^reaction|increases^phosphorylation	1	1
Nicotine	D009538	ADRB1	153	Nicotine results in increased expression of ADRB1 mRNA	increases^expression	1	1
Nicotine	D009538	ADRB1	153	[Atenolol binds to and results in decreased activity of ADRB1 protein] inhibits the reaction [Nicotine results in increased expression of PTGS2 protein]	affects^binding|decreases^activity|decreases^reaction|increases^expression	1	1
Nicotine	D009538	ADRB2	154	Nicotine results in increased expression of ADRB2 mRNA	increases^expression	1	1
Nicotine	D009538	ADRB2	154	[ICI 118551 binds to and results in decreased activity of ADRB2 protein] inhibits the reaction [Nicotine results in increased abundance of Dinoprostone]	affects^binding|decreases^activity|decreases^reaction|increases^abundance	1	1
Nicotine	D009538	ADRB2	154	[ICI 118551 binds to and results in decreased activity of ADRB2 protein] inhibits the reaction [Nicotine results in increased expression of PTGS2]	affects^binding|decreases^activity|decreases^reaction|increases^expression	1	1
Nicotine	D009538	ADRB2	154	[ICI 118551 binds to and results in decreased activity of ADRB2 protein] inhibits the reaction [Nicotine results in increased expression of PTGS2 protein]	affects^binding|decreases^activity|decreases^reaction|increases^expression	1	1
Nicotine	D009538	ADRB2	154	[ICI 118551 binds to and results in decreased activity of ADRB2 protein] inhibits the reaction [Nicotine results in increased phosphorylation of MAPK3 protein]	affects^binding|decreases^activity|decreases^reaction|increases^phosphorylation	1	1
Nicotine	D009538	ADRB2	154	[ICI 118551 binds to and results in decreased activity of ADRB2 protein] inhibits the reaction [Nicotine results in increased phosphorylation of MAPK1 protein]	affects^binding|decreases^activity|decreases^reaction|increases^phosphorylation	1	1
Nicotine	D009538	ADTRP	84830	Nicotine results in increased expression of ADTRP mRNA	increases^expression	1	1
Nicotine	D009538	AGTR1A	11607	Nicotine results in increased expression of AGTR1A protein	increases^expression	1	1
Nicotine	D009538	AGTR1B	11608	Nicotine results in increased expression of AGTR1B mRNA	increases^expression	1	1
Nicotine	D009538	AGTR2	186	Nicotine results in decreased expression of AGTR2 protein	decreases^expression	1	1
Nicotine	D009538	AGTR2	186	Nicotine results in decreased expression of AGTR2 mRNA	decreases^expression	1	1
Nicotine	D009538	AGTR2	186	Nicotine affects the expression of AGTR2 protein	affects^expression	1	1
Nicotine	D009538	AHR	196	Nicotine results in increased expression of AHR mRNA	increases^expression	1	1
Nicotine	D009538	AK3	50808	Nicotine results in increased expression of AK3 mRNA	increases^expression	1	1
Nicotine	D009538	AK5	26289	Nicotine results in increased expression of AK5 mRNA	increases^expression	1	1
Nicotine	D009538	AKR1A1	10327	Nicotine inhibits the reaction [1-Methyl-4-phenyl-1,2,3,6-tetrahydropyridine results in increased expression of AKR1A1 mRNA]	decreases^reaction|increases^expression	1	1
Nicotine	D009538	AKR1A1	10327	[Nicotine co-treated with 1-Methyl-4-phenyl-1,2,3,6-tetrahydropyridine] results in decreased expression of AKR1A1 mRNA	affects^cotreatment|decreases^expression	1	1
Nicotine	D009538	AKT1	207	CYP1A1 protein affects the reaction [Nicotine results in increased phosphorylation of AKT1 protein]	affects^reaction|increases^phosphorylation	1	1
Nicotine	D009538	AKT1	207	Nicotine results in increased phosphorylation of and results in increased activity of AKT1 protein	increases^activity|increases^phosphorylation	1	1
Nicotine	D009538	AKT1	207	Dihydro-beta-Erythroidine inhibits the reaction [Nicotine results in increased phosphorylation of and results in increased activity of AKT1 protein]	decreases^reaction|increases^activity|increases^phosphorylation	1	1
Nicotine	D009538	AKT1	207	2-(4-morpholinyl)-8-phenyl-4H-1-benzopyran-4-one inhibits the reaction [Nicotine results in increased phosphorylation of and results in increased activity of AKT1 protein]	decreases^reaction|increases^activity|increases^phosphorylation	1	1
Nicotine	D009538	AKT1	207	[Nicotine results in increased phosphorylation of and results in increased activity of AKT1 protein] which results in increased phosphorylation of FOXO1 protein	increases^activity|increases^phosphorylation	1	1
Nicotine	D009538	AKT1	207	[Nicotine results in increased phosphorylation of and results in increased activity of AKT1 protein] which results in increased phosphorylation of GSK3A protein	increases^activity|increases^phosphorylation	1	1
Nicotine	D009538	AKT1	207	[Nicotine results in increased phosphorylation of and results in increased activity of AKT1 protein] which results in increased phosphorylation of GSK3B protein	increases^activity|increases^phosphorylation	1	1
Nicotine	D009538	AKT1	207	[Nicotine results in increased phosphorylation of and results in increased activity of AKT1 protein] which results in increased phosphorylation of EIF4EBP1 protein	increases^activity|increases^phosphorylation	1	1
Nicotine	D009538	AKT1	207	Nicotine results in increased expression of AKT1 protein modified form	increases^expression	1	1
Nicotine	D009538	AKT1	207	Curcumin inhibits the reaction [Nicotine results in increased expression of AKT1 protein modified form]	decreases^reaction|increases^expression	1	1
Nicotine	D009538	AKT1	207	Nicotine affects the reaction [Camptothecin affects the phosphorylation of AKT1 protein]	affects^phosphorylation|affects^reaction	1	1
Nicotine	D009538	AKT1	207	Nicotine affects the reaction [Fluorouracil affects the phosphorylation of AKT1 protein]	affects^phosphorylation|affects^reaction	1	1
Nicotine	D009538	AKT1	207	Nicotine results in increased expression of AKT1 mRNA	increases^expression	1	1
Nicotine	D009538	AKT1	207	2-(4-morpholinyl)-8-phenyl-4H-1-benzopyran-4-one inhibits the reaction [Nicotine results in increased phosphorylation of AKT1 protein]	decreases^reaction|increases^phosphorylation	1	1
Nicotine	D009538	AKT1	207	CDK2 affects the reaction [Nicotine results in increased phosphorylation of AKT1 protein]	affects^reaction|increases^phosphorylation	1	1
Nicotine	D009538	AKT1	207	CDK1 affects the reaction [Nicotine results in increased phosphorylation of AKT1 protein]	affects^reaction|increases^phosphorylation	1	1
Nicotine	D009538	AKT1	207	CSNK2A1 affects the reaction [Nicotine results in increased phosphorylation of AKT1 protein]	affects^reaction|increases^phosphorylation	1	1
Nicotine	D009538	AKT1	207	CHRNA7 affects the reaction [Nicotine results in increased phosphorylation of AKT1 protein]	affects^reaction|increases^phosphorylation	1	1
Nicotine	D009538	AKT2	208	Nicotine affects the expression of AKT2 mRNA	affects^expression	1	1
Nicotine	D009538	AKT2	208	Nicotine results in increased expression of AKT2 mRNA	increases^expression	1	1
Nicotine	D009538	ALAD	210	Nicotine results in decreased activity of ALAD protein	decreases^activity	1	1
Nicotine	D009538	ALB	213	dexpanthenol inhibits the reaction [Nicotine results in decreased expression of ALB protein]	decreases^expression|decreases^reaction	1	1
Nicotine	D009538	ALB	213	Nicotine results in decreased expression of ALB protein	decreases^expression	1	1
Nicotine	D009538	ALDH1A1	216	[Nicotine co-treated with 1-Methyl-4-phenyl-1,2,3,6-tetrahydropyridine] results in decreased expression of ALDH1A1 mRNA	affects^cotreatment|decreases^expression	1	1
Nicotine	D009538	ALDH1A1	216	Nicotine results in increased activity of ALDH1A1 protein	increases^activity	1	1
Nicotine	D009538	ALDH1A1	216	Nicotine inhibits the reaction [1-Methyl-4-phenyl-1,2,3,6-tetrahydropyridine results in decreased expression of ALDH1A1 mRNA]	decreases^expression|decreases^reaction	1	1
Nicotine	D009538	ALOX12	239	Nicotine results in increased expression of ALOX12 mRNA	increases^expression	1	1
Nicotine	D009538	ALOX12E	11685	Nicotine results in increased expression of ALOX12E mRNA	increases^expression	1	1
Nicotine	D009538	ALOX5	240	RTKI cpd inhibits the reaction [Nicotine results in increased expression of ALOX5 protein]	decreases^reaction|increases^expression	1	1
Nicotine	D009538	ALOX5	240	[RTKI cpd co-treated with AG 1879] inhibits the reaction [Nicotine results in increased expression of ALOX5 protein]	affects^cotreatment|decreases^reaction|increases^expression	1	1
Nicotine	D009538	ALOX5	240	U 0126 inhibits the reaction [Nicotine results in increased expression of ALOX5 mRNA]	decreases^reaction|increases^expression	1	1
Nicotine	D009538	ALOX5	240	AG 1879 inhibits the reaction [Nicotine results in increased expression of ALOX5 protein]	decreases^reaction|increases^expression	1	1
Nicotine	D009538	ALOX5	240	Nicotine results in increased expression of ALOX5 mRNA	increases^expression	1	1
Nicotine	D009538	ALOX5	240	MK-886 inhibits the reaction [Nicotine results in increased expression of ALOX5 protein]	decreases^reaction|increases^expression	1	1
Nicotine	D009538	AMD1	262	Nicotine results in increased expression of AMD1 mRNA	increases^expression	1	1
Nicotine	D009538	AMH	268	Nicotine results in decreased secretion of AMH protein	decreases^secretion	1	1
Nicotine	D009538	AMH	268	Nicotine results in decreased expression of AMH mRNA	decreases^expression	1	1
Nicotine	D009538	AMHR2	269	Nicotine results in decreased expression of AMHR2 mRNA	decreases^expression	1	1
Nicotine	D009538	ANGPT4	51378	Nicotine results in increased expression of ANGPT4 mRNA	increases^expression	1	1
Nicotine	D009538	ANGPTL4	51129	Nicotine results in decreased expression of ANGPTL4 mRNA	decreases^expression	1	1
Nicotine	D009538	ANO3	63982	Nicotine results in decreased expression of ANO3 mRNA	decreases^expression	1	1
Nicotine	D009538	ANXA1	301	Nicotine results in decreased expression of ANXA1 mRNA	decreases^expression	1	1
Nicotine	D009538	APEH	327	Nicotine results in decreased expression of APEH mRNA	decreases^expression	1	1
Nicotine	D009538	APEX1	328	Nicotine inhibits the reaction [1-Methyl-4-phenyl-1,2,3,6-tetrahydropyridine results in increased expression of APEX1 mRNA]	decreases^reaction|increases^expression	1	1
Nicotine	D009538	APEX1	328	[Nicotine co-treated with 1-Methyl-4-phenyl-1,2,3,6-tetrahydropyridine] results in increased expression of APEX1 mRNA	affects^cotreatment|increases^expression	1	1
Nicotine	D009538	API5	8539	[Nicotine co-treated with 1-Methyl-4-phenyl-1,2,3,6-tetrahydropyridine] results in decreased expression of API5 mRNA	affects^cotreatment|decreases^expression	1	1
Nicotine	D009538	API5	8539	Nicotine inhibits the reaction [1-Methyl-4-phenyl-1,2,3,6-tetrahydropyridine results in decreased expression of API5 mRNA]	decreases^expression|decreases^reaction	1	1
Nicotine	D009538	APOE	348	Nicotine results in increased expression of APOE mRNA	increases^expression	1	1
Nicotine	D009538	APP	351	Bungarotoxins inhibits the reaction [Nicotine inhibits the reaction [Copper results in increased expression of APP protein]]	decreases^reaction|increases^expression	1	1
Nicotine	D009538	APP	351	Nicotine results in decreased expression of APP mRNA	decreases^expression	1	1
Nicotine	D009538	APP	351	APP protein modified form inhibits the reaction [Nicotine results in increased secretion of Acetylcholine]	decreases^reaction|increases^secretion	1	1
Nicotine	D009538	APP	351	[Nicotine results in increased metabolism of APP protein] which results in increased secretion of APP protein modified form	increases^metabolic processing|increases^secretion	1	1
Nicotine	D009538	APP	351	Mecamylamine inhibits the reaction [Nicotine inhibits the reaction [Copper results in increased expression of APP protein]]	decreases^reaction|increases^expression	1	1
Nicotine	D009538	APP	351	Tubocurarine inhibits the reaction [[Nicotine results in increased metabolism of APP protein] which results in increased secretion of APP protein modified form]	decreases^reaction|increases^metabolic processing|increases^secretion	1	1
Nicotine	D009538	APP	351	Tubocurarine inhibits the reaction [Nicotine results in increased metabolism of APP protein]	decreases^reaction|increases^metabolic processing	1	1
Nicotine	D009538	APP	351	Nicotine inhibits the reaction [Copper results in increased expression of APP protein]	decreases^reaction|increases^expression	1	1
Nicotine	D009538	APP	351	Nicotine inhibits the reaction [Copper results in increased expression of APP mRNA]	decreases^reaction|increases^expression	1	1
Nicotine	D009538	APP	351	Nicotine inhibits the reaction [Copper promotes the reaction [APP protein binds to APP protein]]	affects^binding|decreases^reaction|increases^reaction	1	1
Nicotine	D009538	APP	351	Nicotine results in decreased expression of APP protein	decreases^expression	1	1
Nicotine	D009538	APP	351	Nicotine results in increased metabolism of APP protein	increases^metabolic processing	1	1
Nicotine	D009538	APP	351	Nicotine results in decreased expression of APP protein alternative form	decreases^expression	1	1
Nicotine	D009538	APP	351	spiro(imidazo-(1,2-a)pyridine-3,2-indan)-2(3H)-one inhibits the reaction [APP protein modified form inhibits the reaction [Nicotine results in increased secretion of Acetylcholine]]	decreases^reaction|increases^secretion	1	1
Nicotine	D009538	AQP4	361	Nicotine results in increased expression of AQP4 mRNA	increases^expression	1	1
Nicotine	D009538	ARC	23237	Nicotine results in increased expression of ARC mRNA	increases^expression	1	1
Nicotine	D009538	ARF1	375	[Nicotine co-treated with 1-Methyl-4-phenyl-1,2,3,6-tetrahydropyridine] results in decreased expression of ARF1 mRNA	affects^cotreatment|decreases^expression	1	1
Nicotine	D009538	ARF1	375	Nicotine inhibits the reaction [1-Methyl-4-phenyl-1,2,3,6-tetrahydropyridine results in decreased expression of ARF1 mRNA]	decreases^expression|decreases^reaction	1	1
Nicotine	D009538	ARF3	377	[Nicotine co-treated with 1-Methyl-4-phenyl-1,2,3,6-tetrahydropyridine] results in decreased expression of ARF3 mRNA	affects^cotreatment|decreases^expression	1	1
Nicotine	D009538	ARF3	377	Nicotine inhibits the reaction [1-Methyl-4-phenyl-1,2,3,6-tetrahydropyridine results in decreased expression of ARF3 mRNA]	decreases^expression|decreases^reaction	1	1
Nicotine	D009538	ARGLU1	55082	Nicotine results in increased expression of ARGLU1 mRNA	increases^expression	1	1
Nicotine	D009538	ARHGEF26	26084	[Nicotine co-treated with Propylene Glycol co-treated with Glycerol co-treated with Flavoring Agents] results in increased expression of ARHGEF26 mRNA	affects^cotreatment|increases^expression	1	1
Nicotine	D009538	ARHGEF7	8874	Nicotine results in decreased expression of ARHGEF7 mRNA	decreases^expression	1	1
Nicotine	D009538	ARID1A	8289	Nicotine results in decreased expression of ARID1A mRNA	decreases^expression	1	1
Nicotine	D009538	ARL15	54622	[Nicotine co-treated with Propylene Glycol co-treated with Glycerol co-treated with Flavoring Agents] results in increased expression of ARL15 mRNA	affects^cotreatment|increases^expression	1	1
Nicotine	D009538	ARPP21	10777	Nicotine results in decreased expression of ARPP21 mRNA	decreases^expression	1	1
Nicotine	D009538	ARRB1	408	ARRB1 protein affects the reaction [Nicotine results in increased phosphorylation of and results in increased activity of SRC protein]	affects^reaction|increases^activity|increases^phosphorylation	1	1
Nicotine	D009538	ARRB1	408	ARRB1 protein affects the reaction [Nicotine promotes the reaction [RB1 protein binds to RAF1 protein]]	affects^binding|affects^reaction|increases^reaction	1	1
Nicotine	D009538	ASCL1	429	Nicotine results in decreased expression of ASCL1 mRNA	decreases^expression	1	1
Nicotine	D009538	ASCL2	430	Nicotine results in decreased expression of ASCL2 mRNA	decreases^expression	1	1
Nicotine	D009538	ASPM	259266	[Nicotine co-treated with 1-Methyl-4-phenyl-1,2,3,6-tetrahydropyridine] results in decreased expression of ASPM mRNA	affects^cotreatment|decreases^expression	1	1
Nicotine	D009538	ASPM	259266	Nicotine inhibits the reaction [1-Methyl-4-phenyl-1,2,3,6-tetrahydropyridine results in decreased expression of ASPM mRNA]	decreases^expression|decreases^reaction	1	1
Nicotine	D009538	ATF6	22926	Nicotine inhibits the reaction [Tunicamycin results in increased expression of ATF6 protein]	decreases^reaction|increases^expression	1	1
Nicotine	D009538	ATM	472	Nicotine inhibits the reaction [aflatoxin G1 results in increased expression of ATM protein modified form]	decreases^reaction|increases^expression	1	1
Nicotine	D009538	ATOH1	474	Dihydro-beta-Erythroidine inhibits the reaction [Nicotine results in increased expression of ATOH1 mRNA]	decreases^reaction|increases^expression	1	1
Nicotine	D009538	ATOH1	474	Nicotine results in increased expression of ATOH1 mRNA	increases^expression	1	1
Nicotine	D009538	ATP5F1A	498	Nicotine results in decreased expression of ATP5F1A protein	decreases^expression	1	1
Nicotine	D009538	ATP5F1E	514	Nicotine results in increased splicing of ATP5F1E mRNA alternative form	increases^splicing	1	1
Nicotine	D009538	ATP6V0A4	50617	Nicotine inhibits the reaction [1-Methyl-4-phenyl-1,2,3,6-tetrahydropyridine results in decreased expression of ATP6V0A4 mRNA]	decreases^expression|decreases^reaction	1	1
Nicotine	D009538	ATP6V0A4	50617	[Nicotine co-treated with 1-Methyl-4-phenyl-1,2,3,6-tetrahydropyridine] results in decreased expression of ATP6V0A4 mRNA	affects^cotreatment|decreases^expression	1	1
Nicotine	D009538	ATP9A	10079	Nicotine inhibits the reaction [1-Methyl-4-phenyl-1,2,3,6-tetrahydropyridine results in decreased expression of ATP9A mRNA]	decreases^expression|decreases^reaction	1	1
Nicotine	D009538	ATP9A	10079	[Nicotine co-treated with 1-Methyl-4-phenyl-1,2,3,6-tetrahydropyridine] results in decreased expression of ATP9A mRNA	affects^cotreatment|decreases^expression	1	1
Nicotine	D009538	ATR	545	Nicotine inhibits the reaction [aflatoxin G1 results in increased expression of ATR protein modified form]	decreases^reaction|increases^expression	1	1
Nicotine	D009538	ATRN	8455	Nicotine inhibits the reaction [1-Methyl-4-phenyl-1,2,3,6-tetrahydropyridine results in increased expression of ATRN mRNA]	decreases^reaction|increases^expression	1	1
Nicotine	D009538	ATRN	8455	[Nicotine co-treated with 1-Methyl-4-phenyl-1,2,3,6-tetrahydropyridine] results in increased expression of ATRN mRNA	affects^cotreatment|increases^expression	1	1
Nicotine	D009538	ATRX	546	Nicotine results in decreased expression of ATRX mRNA	decreases^expression	1	1
Nicotine	D009538	ATRX	546	Nicotine results in increased expression of ATRX mRNA	increases^expression	1	1
Nicotine	D009538	AVP	551	Nicotine results in increased secretion of AVP protein alternative form	increases^secretion	1	1
Nicotine	D009538	B4GALT2	8704	Nicotine results in decreased expression of B4GALT2 mRNA	decreases^expression	1	1
Nicotine	D009538	BAD	572	Nicotine results in decreased expression of BAD mRNA	decreases^expression	1	1
Nicotine	D009538	BAD	572	Nicotine results in decreased phosphorylation of BAD protein	decreases^phosphorylation	1	1
Nicotine	D009538	BAP1	8314	[Nicotine co-treated with 1-Methyl-4-phenyl-1,2,3,6-tetrahydropyridine] results in decreased expression of BAP1 mRNA	affects^cotreatment|decreases^expression	1	1
Nicotine	D009538	BAP1	8314	Nicotine inhibits the reaction [1-Methyl-4-phenyl-1,2,3,6-tetrahydropyridine results in increased expression of BAP1 mRNA]	decreases^reaction|increases^expression	1	1
Nicotine	D009538	BAX	581	Nicotine results in decreased expression of BAX mRNA	decreases^expression	1	1
Nicotine	D009538	BAX	581	dexpanthenol inhibits the reaction [Nicotine results in increased expression of BAX protein]	decreases^reaction|increases^expression	1	1
Nicotine	D009538	BAX	581	3-methyladenine inhibits the reaction [Nicotine results in increased expression of BAX protein]	decreases^reaction|increases^expression	1	1
Nicotine	D009538	BAX	581	Folic Acid inhibits the reaction [Nicotine results in increased expression of BAX protein]	decreases^reaction|increases^expression	1	1
Nicotine	D009538	BAX	581	[Nicotine co-treated with 4-(N-methyl-N-nitrosamino)-1-(3-pyridyl)-1-butanone] results in decreased expression of BAX protein	affects^cotreatment|decreases^expression	1	1
Nicotine	D009538	BAX	581	MK-886 inhibits the reaction [Nicotine results in decreased expression of BAX protein]	decreases^expression|decreases^reaction	1	1
Nicotine	D009538	BAX	581	PRKCZ protein affects the reaction [Nicotine results in increased phosphorylation of BAX protein]	affects^reaction|increases^phosphorylation	1	1
Nicotine	D009538	BAX	581	Nicotine results in increased phosphorylation of BAX protein	increases^phosphorylation	1	1
Nicotine	D009538	BAX	581	Nicotine inhibits the reaction [[Cisplatin co-treated with Etoposide] affects the localization of BAX protein]	affects^cotreatment|affects^localization|decreases^reaction	1	1
Nicotine	D009538	BAX	581	Nicotine affects the localization of BAX protein	affects^localization	1	1
Nicotine	D009538	BCAS1	8537	Nicotine results in increased expression of BCAS1 mRNA	increases^expression	1	1
Nicotine	D009538	BCL11B	64919	Nicotine results in increased expression of BCL11B mRNA	increases^expression	1	1
Nicotine	D009538	BCL2	596	MK-886 inhibits the reaction [Nicotine results in increased expression of BCL2 protein]	decreases^reaction|increases^expression	1	1
Nicotine	D009538	BCL2	596	Curcumin inhibits the reaction [Nicotine results in increased expression of BCL2 protein]	decreases^reaction|increases^expression	1	1
Nicotine	D009538	BCL2	596	Nicotine inhibits the reaction [Aflatoxin B1 results in decreased expression of BCL2 protein]	decreases^expression|decreases^reaction	1	1
Nicotine	D009538	BCL2	596	Nicotine results in increased expression of BCL2 mRNA	increases^expression	1	1
Nicotine	D009538	BCL2	596	Folic Acid inhibits the reaction [Nicotine results in decreased expression of BCL2 protein]	decreases^expression|decreases^reaction	1	1
Nicotine	D009538	BCL2	596	edelfosine inhibits the reaction [Nicotine results in increased phosphorylation of BCL2 protein]	decreases^reaction|increases^phosphorylation	1	1
Nicotine	D009538	BCL2	596	EIF4E protein affects the reaction [Nicotine results in increased expression of BCL2 protein]	affects^reaction|increases^expression	1	1
Nicotine	D009538	BCL2	596	royal jelly inhibits the reaction [Nicotine results in decreased expression of BCL2 mRNA]	decreases^expression|decreases^reaction	1	1
Nicotine	D009538	BCL2	596	Nicotine results in increased phosphorylation of BCL2 protein	increases^phosphorylation	1	1
Nicotine	D009538	BCL2	596	3-methyladenine inhibits the reaction [Nicotine results in decreased expression of BCL2 protein]	decreases^expression|decreases^reaction	1	1
Nicotine	D009538	BCL2	596	Nicotine results in increased expression of BCL2 protein modified form	increases^expression	1	1
Nicotine	D009538	BCL2A1	597	Nicotine results in decreased expression of BCL2A1 mRNA	decreases^expression	1	1
Nicotine	D009538	BCL2L1	598	Nicotine results in decreased expression of BCL2L1 mRNA	decreases^expression	1	1
Nicotine	D009538	BCL2L1	598	Resveratrol inhibits the reaction [Nicotine results in decreased expression of BCL2L1 mRNA]	decreases^expression|decreases^reaction	1	1
Nicotine	D009538	BCL2L1	598	Nicotine results in decreased expression of BCL2L1 protein	decreases^expression	1	1
Nicotine	D009538	BCL2L10	10017	[Nicotine co-treated with 1-Methyl-4-phenyl-1,2,3,6-tetrahydropyridine] results in decreased expression of BCL2L10 mRNA	affects^cotreatment|decreases^expression	1	1
Nicotine	D009538	BCL2L10	10017	Nicotine inhibits the reaction [1-Methyl-4-phenyl-1,2,3,6-tetrahydropyridine results in decreased expression of BCL2L10 mRNA]	decreases^expression|decreases^reaction	1	1
Nicotine	D009538	BDNF	627	BDNF gene polymorphism affects the susceptibility to Nicotine	affects^response to substance	1	1
Nicotine	D009538	BDNF	627	methyllycaconitine inhibits the reaction [Nicotine results in increased secretion of BDNF protein]	decreases^reaction|increases^secretion	1	1
Nicotine	D009538	BDNF	627	Nicotine results in increased secretion of BDNF protein	increases^secretion	1	1
Nicotine	D009538	BDNF	627	Nicotine affects the expression of BDNF mRNA	affects^expression	1	1
Nicotine	D009538	BDNF	627	[Nicotine co-treated with Quartz] results in increased expression of BDNF protein	affects^cotreatment|increases^expression	1	1
Nicotine	D009538	BECN1	8678	Nicotine results in increased expression of BECN1 mRNA	increases^expression	1	1
Nicotine	D009538	BECN1	8678	dorsomorphin inhibits the reaction [Nicotine promotes the reaction [Dextran Sulfate results in increased expression of BECN1 protein]]	decreases^reaction|increases^expression|increases^reaction	1	1
Nicotine	D009538	BGLAP	632	Nicotine results in decreased expression of BGLAP	decreases^expression	1	1
Nicotine	D009538	BGLAP	632	Nicotine results in decreased expression of BGLAP mRNA	decreases^expression	1	1
Nicotine	D009538	BGLAP	632	Tubocurarine inhibits the reaction [Nicotine results in increased expression of BGLAP]	decreases^reaction|increases^expression	1	1
Nicotine	D009538	BGLAP	632	Nicotine results in increased expression of BGLAP	increases^expression	1	1
Nicotine	D009538	BIRC2	329	Nicotine results in increased expression of BIRC2 protein	increases^expression	1	1
Nicotine	D009538	BIRC2	329	Curcumin inhibits the reaction [Nicotine results in increased expression of BIRC2 protein]	decreases^reaction|increases^expression	1	1
Nicotine	D009538	BIRC5	332	Hexamethonium affects the reaction [Nicotine results in increased expression of BIRC5 protein]	affects^reaction|increases^expression	1	1
Nicotine	D009538	BIRC5	332	Curcumin inhibits the reaction [Nicotine results in increased expression of BIRC5 protein]	decreases^reaction|increases^expression	1	1
Nicotine	D009538	BIRC5	332	Nicotine inhibits the reaction [RB1 protein binds to BIRC5 promoter]	affects^binding|decreases^reaction	1	1
Nicotine	D009538	BIRC5	332	Nicotine promotes the reaction [E2F1 protein binds to BIRC5 promoter]	affects^binding|increases^reaction	1	1
Nicotine	D009538	BMI1	648	SNAI1 mutant form inhibits the reaction [Nicotine results in increased expression of BMI1 mRNA]	decreases^reaction|increases^expression	1	1
Nicotine	D009538	BMI1	648	Nicotine results in increased expression of BMI1 mRNA	increases^expression	1	1
Nicotine	D009538	BMI1	648	Nicotine results in increased expression of BMI1 protein	increases^expression	1	1
Nicotine	D009538	BMP4	652	Nicotine results in decreased expression of BMP4 mRNA	decreases^expression	1	1
Nicotine	D009538	BMP7	655	[BMP7 protein co-treated with INS1 protein co-treated with Triiodothyronine co-treated with 1-Methyl-3-isobutylxanthine co-treated with Dexamethasone co-treated with Indomethacin co-treated with Nicotine] affects the expression of PPARGC1A mRNA	affects^cotreatment|affects^expression	1	1
Nicotine	D009538	BMP7	655	[BMP7 protein co-treated with INS1 protein co-treated with Triiodothyronine co-treated with 1-Methyl-3-isobutylxanthine co-treated with Dexamethasone co-treated with Indomethacin co-treated with Nicotine] affects the expression of MMP2 mRNA	affects^cotreatment|affects^expression	1	1
Nicotine	D009538	BMP7	655	[BMP7 protein co-treated with INS1 protein co-treated with Triiodothyronine co-treated with 1-Methyl-3-isobutylxanthine co-treated with Dexamethasone co-treated with Indomethacin co-treated with Nicotine] affects the expression of HGF mRNA	affects^cotreatment|affects^expression	1	1
Nicotine	D009538	BMP7	655	[BMP7 protein co-treated with INS1 protein co-treated with Triiodothyronine co-treated with 1-Methyl-3-isobutylxanthine co-treated with Dexamethasone co-treated with Indomethacin co-treated with Nicotine] affects the expression of VEGFA mRNA	affects^cotreatment|affects^expression	1	1
Nicotine	D009538	BMP7	655	[BMP7 protein co-treated with INS1 protein co-treated with Triiodothyronine co-treated with 1-Methyl-3-isobutylxanthine co-treated with Dexamethasone co-treated with Indomethacin co-treated with Nicotine] affects the expression of UCP1 protein	affects^cotreatment|affects^expression	1	1
Nicotine	D009538	BMP7	655	[BMP7 protein co-treated with INS1 protein co-treated with Triiodothyronine co-treated with 1-Methyl-3-isobutylxanthine co-treated with Dexamethasone co-treated with Indomethacin co-treated with Nicotine] affects the expression of PPARGC1A protein	affects^cotreatment|affects^expression	1	1
Nicotine	D009538	BMP7	655	[BMP7 protein co-treated with INS1 protein co-treated with Triiodothyronine co-treated with 1-Methyl-3-isobutylxanthine co-treated with Dexamethasone co-treated with Indomethacin co-treated with Nicotine] affects the expression of UCP1 mRNA	affects^cotreatment|affects^expression	1	1
Nicotine	D009538	BMP7	655	[BMP7 protein co-treated with INS1 protein co-treated with Triiodothyronine co-treated with 1-Methyl-3-isobutylxanthine co-treated with Dexamethasone co-treated with Indomethacin co-treated with Nicotine] affects the expression of CS mRNA	affects^cotreatment|affects^expression	1	1
Nicotine	D009538	BMP7	655	[BMP7 protein co-treated with INS1 protein co-treated with Triiodothyronine co-treated with 1-Methyl-3-isobutylxanthine co-treated with Dexamethasone co-treated with Indomethacin co-treated with Nicotine] affects the expression of PRDM16 mRNA	affects^cotreatment|affects^expression	1	1
Nicotine	D009538	BNIP3	664	Nicotine inhibits the reaction [1-Methyl-4-phenyl-1,2,3,6-tetrahydropyridine results in increased expression of BNIP3 mRNA]	decreases^reaction|increases^expression	1	1
Nicotine	D009538	BNIP3	664	[Nicotine co-treated with 1-Methyl-4-phenyl-1,2,3,6-tetrahydropyridine] results in increased expression of BNIP3 mRNA	affects^cotreatment|increases^expression	1	1
Nicotine	D009538	BOK	666	Nicotine results in decreased expression of BOK mRNA	decreases^expression	1	1
Nicotine	D009538	BRAF	673	Nicotine results in decreased expression of BRAF mRNA	decreases^expression	1	1
Nicotine	D009538	BRAF	673	Nicotine results in decreased expression of BRAF protein	decreases^expression	1	1
Nicotine	D009538	BRCA1	672	Nicotine inhibits the reaction [aflatoxin G1 results in increased expression of BRCA1 protein modified form]	decreases^reaction|increases^expression	1	1
Nicotine	D009538	BRCA1	672	Nicotine results in decreased expression of BRCA1 mRNA	decreases^expression	1	1
Nicotine	D009538	BRD2	6046	Nicotine results in increased expression of BRD2 mRNA	increases^expression	1	1
Nicotine	D009538	BST2	684	[nickel chloride co-treated with Nicotine] results in increased expression of BST2 mRNA	affects^cotreatment|increases^expression	1	1
Nicotine	D009538	BTF3	689	Nicotine results in decreased expression of BTF3 mRNA	decreases^expression	1	1
Nicotine	D009538	BTG2	7832	Nicotine results in increased expression of BTG2 mRNA	increases^expression	1	1
Nicotine	D009538	BTK	695	Nicotine results in decreased expression of BTK mRNA	decreases^expression	1	1
Nicotine	D009538	C1R	715	[Nicotine co-treated with 1-Methyl-4-phenyl-1,2,3,6-tetrahydropyridine] results in increased expression of C1R mRNA	affects^cotreatment|increases^expression	1	1
Nicotine	D009538	C1R	715	Nicotine inhibits the reaction [1-Methyl-4-phenyl-1,2,3,6-tetrahydropyridine results in increased expression of C1R mRNA]	decreases^reaction|increases^expression	1	1
Nicotine	D009538	C1S	716	Nicotine inhibits the reaction [1-Methyl-4-phenyl-1,2,3,6-tetrahydropyridine results in increased expression of C1S mRNA]	decreases^reaction|increases^expression	1	1
Nicotine	D009538	C3AR1	719	Nicotine results in increased expression of C3AR1 mRNA	increases^expression	1	1
Nicotine	D009538	C5AR1	728	Nicotine results in decreased expression of C5AR1 mRNA	decreases^expression	1	1
Nicotine	D009538	C7	730	Mecamylamine inhibits the reaction [Nicotine results in increased expression of C7 mRNA]	decreases^reaction|increases^expression	1	1
Nicotine	D009538	C7	730	alpha-cobratoxin inhibits the reaction [Nicotine results in increased expression of C7 mRNA]	decreases^reaction|increases^expression	1	1
Nicotine	D009538	C7	730	Tubocurarine inhibits the reaction [Nicotine results in increased expression of C7 mRNA]	decreases^reaction|increases^expression	1	1
Nicotine	D009538	C7	730	Nicotine results in increased expression of C7 mRNA	increases^expression	1	1
Nicotine	D009538	CACNA1C	775	Nicotine results in increased expression of CACNA1C protein	increases^expression	1	1
Nicotine	D009538	CACNA1D	776	Nicotine results in increased expression of CACNA1D protein	increases^expression	1	1
Nicotine	D009538	CACNA1F	778	Nicotine results in increased expression of CACNA1F mRNA	increases^expression	1	1
Nicotine	D009538	CACNA1H	8912	Nicotine results in increased expression of CACNA1H mRNA	increases^expression	1	1
Nicotine	D009538	CACNA2D1	781	Nicotine results in increased expression of CACNA2D1 protein	increases^expression	1	1
Nicotine	D009538	CACNG1	786	Nicotine results in decreased expression of CACNG1 mRNA	decreases^expression	1	1
Nicotine	D009538	CADM3	57863	Nicotine results in increased expression of CADM3 mRNA	increases^expression	1	1
Nicotine	D009538	CALB1	793	Nicotine results in increased expression of CALB1 protein	increases^expression	1	1
Nicotine	D009538	CALB1	793	Mecamylamine inhibits the reaction [Nicotine results in increased expression of CALB1 protein]	decreases^reaction|increases^expression	1	1
Nicotine	D009538	CALCRL	10203	[Cholecalciferol co-treated with Nicotine] results in increased expression of CALCRL protein	affects^cotreatment|increases^expression	1	1
Nicotine	D009538	CALM1	801	Nicotine inhibits the reaction [1-Methyl-4-phenyl-1,2,3,6-tetrahydropyridine results in decreased expression of CALM1 mRNA]	decreases^expression|decreases^reaction	1	1
Nicotine	D009538	CALM1	801	[Nicotine co-treated with 1-Methyl-4-phenyl-1,2,3,6-tetrahydropyridine] results in decreased expression of CALM1 mRNA	affects^cotreatment|decreases^expression	1	1
Nicotine	D009538	CALR	811	Nicotine results in increased expression of CALR mRNA	increases^expression	1	1
Nicotine	D009538	CAMK2A	815	Nicotine results in increased expression of CAMK2A mRNA	increases^expression	1	1
Nicotine	D009538	CAMK4	814	Nicotine results in decreased expression of CAMK4 mRNA	decreases^expression	1	1
Nicotine	D009538	CAMP	820	Nicotine results in increased expression of CAMP mRNA	increases^expression	1	1
Nicotine	D009538	CAP1	10487	Nicotine results in decreased expression of CAP1 mRNA	decreases^expression	1	1
Nicotine	D009538	CAPN10	11132	Nicotine results in increased expression of CAPN10 mRNA	increases^expression	1	1
Nicotine	D009538	CAPZA2	830	Nicotine results in increased expression of CAPZA2 mRNA	increases^expression	1	1
Nicotine	D009538	CAR3	12350	Nicotine results in decreased expression of CAR3 mRNA	decreases^expression	1	1
Nicotine	D009538	CARTPT	9607	Nicotine results in decreased expression of CARTPT mRNA	decreases^expression	1	1
Nicotine	D009538	CARTPT	9607	Nicotine results in decreased expression of CARTPT protein	decreases^expression	1	1
Nicotine	D009538	CASP1	834	Nicotine results in increased expression of CASP1 protein	increases^expression	1	1
Nicotine	D009538	CASP1	834	Nicotine inhibits the reaction [Staurosporine results in increased activity of CASP1 protein]	decreases^reaction|increases^activity	1	1
Nicotine	D009538	CASP1	834	Nicotine affects the reaction [Staurosporine affects the localization of CASP1 protein]	affects^localization|affects^reaction	1	1
Nicotine	D009538	CASP1	834	Nicotine results in increased expression of and results in increased cleavage of CASP1 protein	increases^cleavage|increases^expression	1	1
Nicotine	D009538	CASP1	834	CHRNA5 protein affects the reaction [Nicotine results in increased expression of and results in increased cleavage of CASP1 protein]	affects^reaction|increases^cleavage|increases^expression	1	1
Nicotine	D009538	CASP1	834	Nicotine results in increased expression of CASP1 mRNA	increases^expression	1	1
Nicotine	D009538	CASP12	100506742	Nicotine inhibits the reaction [Tunicamycin results in increased activity of CASP12 protein]	decreases^reaction|increases^activity	1	1
Nicotine	D009538	CASP12	100506742	[Nicotine co-treated with 1-Methyl-4-phenyl-1,2,3,6-tetrahydropyridine] results in increased expression of CASP12 mRNA	affects^cotreatment|increases^expression	1	1
Nicotine	D009538	CASP12	100506742	Nicotine inhibits the reaction [1-Methyl-4-phenyl-1,2,3,6-tetrahydropyridine results in increased expression of CASP12 mRNA]	decreases^reaction|increases^expression	1	1
Nicotine	D009538	CASP14	23581	Nicotine results in increased expression of CASP14 mRNA	increases^expression	1	1
Nicotine	D009538	CASP2	835	Nicotine affects the expression of CASP2 mRNA	affects^expression	1	1
Nicotine	D009538	CASP3	836	MK-886 inhibits the reaction [Nicotine results in decreased expression of CASP3 protein]	decreases^expression|decreases^reaction	1	1
Nicotine	D009538	CASP3	836	Nicotine results in decreased expression of CASP3 mRNA	decreases^expression	1	1
Nicotine	D009538	CASP3	836	Nicotine results in increased expression of CASP3	increases^expression	1	1
Nicotine	D009538	CASP3	836	Nicotine results in increased activity of CASP3 protein alternative form	increases^activity	1	1
Nicotine	D009538	CASP3	836	Nicotine affects the expression of CASP3 mRNA	affects^expression	1	1
Nicotine	D009538	CASP3	836	[Ethanol co-treated with Nicotine] results in increased expression of CASP3 protein	affects^cotreatment|increases^expression	1	1
Nicotine	D009538	CASP3	836	royal jelly inhibits the reaction [Nicotine results in increased expression of CASP3 mRNA]	decreases^reaction|increases^expression	1	1
Nicotine	D009538	CASP3	836	Nicotine inhibits the reaction [Cisplatin results in increased activity of CASP3 protein]	decreases^reaction|increases^activity	1	1
Nicotine	D009538	CASP3	836	Nicotine inhibits the reaction [Paclitaxel results in increased activity of CASP3 protein]	decreases^reaction|increases^activity	1	1
Nicotine	D009538	CASP3	836	Nicotine inhibits the reaction [Aflatoxin B1 results in increased cleavage of CASP3 protein]	decreases^reaction|increases^cleavage	1	1
Nicotine	D009538	CASP3	836	Resveratrol inhibits the reaction [Nicotine results in increased expression of CASP3 mRNA]	decreases^reaction|increases^expression	1	1
Nicotine	D009538	CASP3	836	Nicotine inhibits the reaction [aflatoxin G1 results in increased expression of CASP3 protein modified form]	decreases^reaction|increases^expression	1	1
Nicotine	D009538	CASP3	836	Nicotine inhibits the reaction [1-Methyl-4-phenyl-1,2,3,6-tetrahydropyridine results in increased expression of CASP3 protein]	decreases^reaction|increases^expression	1	1
Nicotine	D009538	CASP3	836	[Nicotine co-treated with Polylactic Acid-Polyglycolic Acid Copolymer] inhibits the reaction [1-Methyl-4-phenyl-1,2,3,6-tetrahydropyridine results in increased expression of CASP3 protein]	affects^cotreatment|decreases^reaction|increases^expression	1	1
Nicotine	D009538	CASP3	836	Nicotine results in decreased activity of CASP3 protein	decreases^activity	1	1
Nicotine	D009538	CASP3	836	geldanamycin inhibits the reaction [Nicotine results in increased activity of CASP3 protein]	decreases^reaction|increases^activity	1	1
Nicotine	D009538	CASP3	836	Nicotine inhibits the reaction [Ethanol results in increased activity of CASP3 protein]	decreases^reaction|increases^activity	1	1
Nicotine	D009538	CASP8	841	Nicotine affects the expression of CASP8 mRNA	affects^expression	1	1
Nicotine	D009538	CASP9	842	Nicotine results in decreased expression of CASP9 mRNA	decreases^expression	1	1
Nicotine	D009538	CASP9	842	Folic Acid inhibits the reaction [Nicotine results in increased expression of CASP9 protein]	decreases^reaction|increases^expression	1	1
Nicotine	D009538	CASP9	842	dexpanthenol inhibits the reaction [Nicotine results in increased expression of CASP9 protein]	decreases^reaction|increases^expression	1	1
Nicotine	D009538	CASP9	842	Nicotine inhibits the reaction [1-Methyl-4-phenyl-1,2,3,6-tetrahydropyridine results in increased expression of CASP9 mRNA]	decreases^reaction|increases^expression	1	1
Nicotine	D009538	CASP9	842	[Nicotine co-treated with 1-Methyl-4-phenyl-1,2,3,6-tetrahydropyridine] results in decreased expression of CASP9 mRNA	affects^cotreatment|decreases^expression	1	1
Nicotine	D009538	CASP9	842	Nicotine inhibits the reaction [[Cisplatin co-treated with Etoposide] results in increased activity of CASP9 protein]	affects^cotreatment|decreases^reaction|increases^activity	1	1
Nicotine	D009538	CAT	847	Folic Acid inhibits the reaction [Nicotine results in decreased activity of CAT protein]	decreases^activity|decreases^reaction	1	1
Nicotine	D009538	CAT	847	[acephate co-treated with methamidophos co-treated with Nicotine] results in increased activity of CAT protein	affects^cotreatment|increases^activity	1	1
Nicotine	D009538	CAT	847	[Ethanol co-treated with Nicotine] results in increased activity of CAT protein	affects^cotreatment|increases^activity	1	1
Nicotine	D009538	CAT	847	[Ethanol co-treated with Nicotine] results in decreased activity of CAT protein	affects^cotreatment|decreases^activity	1	1
Nicotine	D009538	CAT	847	royal jelly inhibits the reaction [Nicotine results in decreased activity of CAT protein]	decreases^activity|decreases^reaction	1	1
Nicotine	D009538	CAV2	858	Nicotine results in decreased expression of CAV2 mRNA	decreases^expression	1	1
Nicotine	D009538	CBL	867	Nicotine results in increased expression of CBL mRNA	increases^expression	1	1
Nicotine	D009538	CBLN1	869	Nicotine results in increased expression of CBLN1 mRNA	increases^expression	1	1
Nicotine	D009538	CBX3	11335	Nicotine results in increased expression of CBX3 mRNA	increases^expression	1	1
Nicotine	D009538	CBX5	23468	Nicotine inhibits the reaction [1-Methyl-4-phenyl-1,2,3,6-tetrahydropyridine results in increased expression of CBX5 mRNA]	decreases^reaction|increases^expression	1	1
Nicotine	D009538	CBX5	23468	[Nicotine co-treated with 1-Methyl-4-phenyl-1,2,3,6-tetrahydropyridine] results in increased expression of CBX5 mRNA	affects^cotreatment|increases^expression	1	1
Nicotine	D009538	CCDC136	64753	Nicotine results in increased expression of CCDC136 mRNA	increases^expression	1	1
Nicotine	D009538	CCDC159	126075	Nicotine results in increased expression of CCDC159 mRNA	increases^expression	1	1
Nicotine	D009538	CCDC167	154467	Nicotine results in increased expression of CCDC167 mRNA	increases^expression	1	1
Nicotine	D009538	CCDC88A	55704	Nicotine results in increased expression of CCDC88A mRNA	increases^expression	1	1
Nicotine	D009538	CCK	885	Nicotine results in decreased expression of CCK mRNA	decreases^expression	1	1
Nicotine	D009538	CCL16	6360	Nicotine results in decreased expression of CCL16 mRNA	decreases^expression	1	1
Nicotine	D009538	CCL2	6347	Nicotine results in decreased secretion of CCL2 protein	decreases^secretion	1	1
Nicotine	D009538	CCL2	6347	Nicotine results in decreased expression of CCL2 protein	decreases^expression	1	1
Nicotine	D009538	CCL2	6347	Mecamylamine inhibits the reaction [Nicotine results in decreased expression of CCL2 mRNA]	decreases^expression|decreases^reaction	1	1
Nicotine	D009538	CCL2	6347	Nicotine inhibits the reaction [Lipopolysaccharides results in increased expression of CCL2 mRNA]	decreases^reaction|increases^expression	1	1
Nicotine	D009538	CCL2	6347	Nicotine inhibits the reaction [Lipopolysaccharides results in increased secretion of CCL2 protein]	decreases^reaction|increases^secretion	1	1
Nicotine	D009538	CCL2	6347	ZFP36 mutant form inhibits the reaction [Nicotine results in decreased expression of CCL2 mRNA]	decreases^expression|decreases^reaction	1	1
Nicotine	D009538	CCL5	6352	Nicotine results in increased expression of CCL5 mRNA	increases^expression	1	1
Nicotine	D009538	CCN1	3491	Nicotine results in increased expression of CCN1 mRNA	increases^expression	1	1
Nicotine	D009538	CCN2	1490	Nicotine results in increased expression of CCN2 protein	increases^expression	1	1
Nicotine	D009538	CCN5	8839	Nicotine results in increased expression of CCN5 mRNA	increases^expression	1	1
Nicotine	D009538	CCNB1	891	Nicotine results in increased expression of CCNB1 protein	increases^expression	1	1
Nicotine	D009538	CCNB1	891	[Nicotine co-treated with 1-Methyl-4-phenyl-1,2,3,6-tetrahydropyridine] results in decreased expression of CCNB1 mRNA	affects^cotreatment|decreases^expression	1	1
Nicotine	D009538	CCNB1	891	Nicotine inhibits the reaction [1-Methyl-4-phenyl-1,2,3,6-tetrahydropyridine results in increased expression of CCNB1 mRNA]	decreases^reaction|increases^expression	1	1
Nicotine	D009538	CCND1	595	Nicotine promotes the reaction [CDK4 protein binds to CCND1 protein]	affects^binding|increases^reaction	1	1
Nicotine	D009538	CCND1	595	MK-886 inhibits the reaction [Nicotine results in increased expression of CCND1 mRNA]	decreases^reaction|increases^expression	1	1
Nicotine	D009538	CCND1	595	Nicotine promotes the reaction [CDK6 protein binds to CCND1 protein]	affects^binding|increases^reaction	1	1
Nicotine	D009538	CCND1	595	Curcumin inhibits the reaction [Nicotine results in increased expression of CCND1 protein]	decreases^reaction|increases^expression	1	1
Nicotine	D009538	CCND1	595	alpha-cyano-(3,4-dihydroxy)-N-benzylcinnamide inhibits the reaction [Nicotine results in increased expression of CCND1 protein]	decreases^reaction|increases^expression	1	1
Nicotine	D009538	CCND1	595	Dihydro-beta-Erythroidine inhibits the reaction [Nicotine results in decreased expression of CCND1 mRNA]	decreases^expression|decreases^reaction	1	1
Nicotine	D009538	CCND1	595	EIF4E protein affects the reaction [Nicotine results in increased expression of CCND1 protein]	affects^reaction|increases^expression	1	1
Nicotine	D009538	CCND1	595	MK-886 inhibits the reaction [Nicotine results in increased expression of CCND1 protein]	decreases^reaction|increases^expression	1	1
Nicotine	D009538	CCND1	595	U 0126 inhibits the reaction [Nicotine results in increased expression of CCND1 protein]	decreases^reaction|increases^expression	1	1
Nicotine	D009538	CCND1	595	3-(4-methylphenylsulfonyl)-2-propenenitrile inhibits the reaction [Nicotine results in increased expression of CCND1 protein]	decreases^reaction|increases^expression	1	1
Nicotine	D009538	CCND1	595	Nicotine results in increased activity of CCND1 promoter	increases^activity	1	1
Nicotine	D009538	CCND1	595	Nicotine results in decreased expression of CCND1 protein	decreases^expression	1	1
Nicotine	D009538	CCND2	894	Nicotine inhibits the reaction [1-Methyl-4-phenyl-1,2,3,6-tetrahydropyridine results in increased expression of CCND2 mRNA]	decreases^reaction|increases^expression	1	1
Nicotine	D009538	CCND2	894	Nicotine results in decreased expression of CCND2 protein	decreases^expression	1	1
Nicotine	D009538	CCND2	894	[Nicotine co-treated with 1-Methyl-4-phenyl-1,2,3,6-tetrahydropyridine] results in decreased expression of CCND2 mRNA	affects^cotreatment|decreases^expression	1	1
Nicotine	D009538	CCNE1	898	MK-886 inhibits the reaction [Nicotine results in increased expression of CCNE1 protein]	decreases^reaction|increases^expression	1	1
Nicotine	D009538	CCNE1	898	Nicotine results in increased expression of CCNE1 protein	increases^expression	1	1
Nicotine	D009538	CCNG2	901	Nicotine results in increased expression of CCNG2 mRNA	increases^expression	1	1
Nicotine	D009538	CCNL2	81669	[Nicotine co-treated with 1-Methyl-4-phenyl-1,2,3,6-tetrahydropyridine] results in decreased expression of CCNL2 mRNA	affects^cotreatment|decreases^expression	1	1
Nicotine	D009538	CCNL2	81669	Nicotine inhibits the reaction [1-Methyl-4-phenyl-1,2,3,6-tetrahydropyridine results in increased expression of CCNL2 mRNA]	decreases^reaction|increases^expression	1	1
Nicotine	D009538	CCR5	1234	Nicotine results in increased expression of CCR5 mRNA	increases^expression	1	1
Nicotine	D009538	CCR6	1235	Nicotine results in decreased expression of CCR6 mRNA	decreases^expression	1	1
Nicotine	D009538	CCS	9973	Nicotine results in increased expression of CCS protein	increases^expression	1	1
Nicotine	D009538	CD151	977	Nicotine inhibits the reaction [1-Methyl-4-phenyl-1,2,3,6-tetrahydropyridine results in decreased expression of CD151 mRNA]	decreases^expression|decreases^reaction	1	1
Nicotine	D009538	CD151	977	[Nicotine co-treated with 1-Methyl-4-phenyl-1,2,3,6-tetrahydropyridine] results in decreased expression of CD151 mRNA	affects^cotreatment|decreases^expression	1	1
Nicotine	D009538	CD4	920	Nicotine results in decreased expression of CD4 mRNA	decreases^expression	1	1
Nicotine	D009538	CD44	960	[Nicotine co-treated with 1-Methyl-4-phenyl-1,2,3,6-tetrahydropyridine] results in increased expression of CD44 mRNA	affects^cotreatment|increases^expression	1	1
Nicotine	D009538	CD44	960	Nicotine inhibits the reaction [1-Methyl-4-phenyl-1,2,3,6-tetrahydropyridine results in increased expression of CD44 mRNA]	decreases^reaction|increases^expression	1	1
Nicotine	D009538	CD46	4179	Nicotine results in increased expression of CD46 mRNA	increases^expression	1	1
Nicotine	D009538	CD59	966	Nicotine results in increased expression of CD59 mRNA	increases^expression	1	1
Nicotine	D009538	CD68	968	[Nicotine results in increased abundance of Cotinine] which results in increased expression of CD68 mRNA	increases^abundance|increases^expression	1	1
Nicotine	D009538	CD86	942	Nicotine results in increased expression of CD86 mRNA	increases^expression	1	1
Nicotine	D009538	CD9	928	Nicotine inhibits the reaction [1-Methyl-4-phenyl-1,2,3,6-tetrahydropyridine results in increased expression of CD9 mRNA]	decreases^reaction|increases^expression	1	1
Nicotine	D009538	CD9	928	[Nicotine co-treated with 1-Methyl-4-phenyl-1,2,3,6-tetrahydropyridine] results in decreased expression of CD9 mRNA	affects^cotreatment|decreases^expression	1	1
Nicotine	D009538	CDC25A	993	Nicotine inhibits the reaction [RBL1 protein binds to CDC25A promoter]	affects^binding|decreases^reaction	1	1
Nicotine	D009538	CDC25A	993	Nicotine promotes the reaction [E2F2 protein binds to CDC25A promoter]	affects^binding|increases^reaction	1	1
Nicotine	D009538	CDC25A	993	Nicotine promotes the reaction [E2F3 protein binds to CDC25A promoter]	affects^binding|increases^reaction	1	1
Nicotine	D009538	CDC25A	993	Nicotine inhibits the reaction [E2F4 protein binds to CDC25A promoter]	affects^binding|decreases^reaction	1	1
Nicotine	D009538	CDC25A	993	Nicotine inhibits the reaction [RB1 protein binds to CDC25A promoter]	affects^binding|decreases^reaction	1	1
Nicotine	D009538	CDC25A	993	Nicotine inhibits the reaction [RBL2 protein binds to CDC25A promoter]	affects^binding|decreases^reaction	1	1
Nicotine	D009538	CDC25A	993	Nicotine promotes the reaction [E2F1 protein binds to CDC25A promoter]	affects^binding|increases^reaction	1	1
Nicotine	D009538	CDC25A	993	Nicotine inhibits the reaction [E2F5 protein binds to CDC25A promoter]	affects^binding|decreases^reaction	1	1
Nicotine	D009538	CDC42	998	Nicotine inhibits the reaction [1-Methyl-4-phenyl-1,2,3,6-tetrahydropyridine results in increased expression of CDC42 mRNA]	decreases^reaction|increases^expression	1	1
Nicotine	D009538	CDC42	998	[Nicotine co-treated with 1-Methyl-4-phenyl-1,2,3,6-tetrahydropyridine] results in decreased expression of CDC42 mRNA	affects^cotreatment|decreases^expression	1	1
Nicotine	D009538	CDC6	990	Nicotine inhibits the reaction [RBL2 protein binds to CDC6 promoter]	affects^binding|decreases^reaction	1	1
Nicotine	D009538	CDC6	990	Nicotine promotes the reaction [E2F3 protein binds to CDC6 promoter]	affects^binding|increases^reaction	1	1
Nicotine	D009538	CDC6	990	Nicotine promotes the reaction [E2F2 protein binds to CDC6 promoter]	affects^binding|increases^reaction	1	1
Nicotine	D009538	CDC6	990	Nicotine inhibits the reaction [E2F5 protein binds to CDC6 promoter]	affects^binding|decreases^reaction	1	1
Nicotine	D009538	CDC6	990	Nicotine inhibits the reaction [E2F4 protein binds to CDC6 promoter]	affects^binding|decreases^reaction	1	1
Nicotine	D009538	CDC6	990	Nicotine inhibits the reaction [RBL1 protein binds to CDC6 promoter]	affects^binding|decreases^reaction	1	1
Nicotine	D009538	CDC6	990	Nicotine promotes the reaction [E2F1 protein binds to CDC6 promoter]	affects^binding|increases^reaction	1	1
Nicotine	D009538	CDC6	990	Nicotine inhibits the reaction [RB1 protein binds to CDC6 promoter]	affects^binding|decreases^reaction	1	1
Nicotine	D009538	CDH1	999	Nicotine results in decreased expression of CDH1 protein	decreases^expression	1	1
Nicotine	D009538	CDH1	999	[Nicotine co-treated with Quartz] results in increased expression of CDH1 protein	affects^cotreatment|increases^expression	1	1
Nicotine	D009538	CDH1	999	U 0126 inhibits the reaction [Nicotine results in decreased expression of CDH1 mRNA]	decreases^expression|decreases^reaction	1	1
Nicotine	D009538	CDH1	999	MK-886 inhibits the reaction [Nicotine results in decreased expression of CDH1 mRNA]	decreases^expression|decreases^reaction	1	1
Nicotine	D009538	CDH11	1009	Nicotine inhibits the reaction [1-Methyl-4-phenyl-1,2,3,6-tetrahydropyridine results in decreased expression of CDH11 mRNA]	decreases^expression|decreases^reaction	1	1
Nicotine	D009538	CDH11	1009	[Nicotine co-treated with 1-Methyl-4-phenyl-1,2,3,6-tetrahydropyridine] results in decreased expression of CDH11 mRNA	affects^cotreatment|decreases^expression	1	1
Nicotine	D009538	CDH2	1000	staurosporine aglycone inhibits the reaction [[Nicotine co-treated with Quartz] results in increased expression of CDH2 protein]	affects^cotreatment|decreases^reaction|increases^expression	1	1
Nicotine	D009538	CDH2	1000	[Nicotine co-treated with Quartz] results in increased expression of CDH2 protein	affects^cotreatment|increases^expression	1	1
Nicotine	D009538	CDK1	983	CDK1 affects the reaction [Nicotine results in increased phosphorylation of AKT1 protein]	affects^reaction|increases^phosphorylation	1	1
Nicotine	D009538	CDK1	983	CHRNA7 affects the reaction [Nicotine results in increased expression of CDK1 protein]	affects^reaction|increases^expression	1	1
Nicotine	D009538	CDK1	983	Nicotine results in increased expression of CDK1 protein	increases^expression	1	1
Nicotine	D009538	CDK13	8621	Nicotine results in increased expression of CDK13 mRNA	increases^expression	1	1
Nicotine	D009538	CDK2	1017	CDK2 affects the reaction [Nicotine results in increased phosphorylation of AKT1 protein]	affects^reaction|increases^phosphorylation	1	1
Nicotine	D009538	CDK4	1019	Bungarotoxins inhibits the reaction [Nicotine results in decreased expression of CDK4 protein]	decreases^expression|decreases^reaction	1	1
Nicotine	D009538	CDK4	1019	Nicotine promotes the reaction [CDK4 protein binds to CCND1 protein]	affects^binding|increases^reaction	1	1
Nicotine	D009538	CDK4	1019	Nicotine promotes the reaction [NFATC2 protein results in decreased expression of CDK4 protein]	decreases^expression|increases^reaction	1	1
Nicotine	D009538	CDK4	1019	Hexamethonium inhibits the reaction [Nicotine results in decreased expression of CDK4 protein]	decreases^expression|decreases^reaction	1	1
Nicotine	D009538	CDK4	1019	Tubocurarine inhibits the reaction [Nicotine results in decreased expression of CDK4 protein]	decreases^expression|decreases^reaction	1	1
Nicotine	D009538	CDK4	1019	Dihydro-beta-Erythroidine inhibits the reaction [Nicotine results in decreased expression of CDK4 protein]	decreases^expression|decreases^reaction	1	1
Nicotine	D009538	CDK4	1019	Nicotine results in decreased expression of CDK4 mRNA	decreases^expression	1	1
Nicotine	D009538	CDK6	1021	Nicotine results in increased expression of CDK6 mRNA	increases^expression	1	1
Nicotine	D009538	CDK6	1021	Nicotine promotes the reaction [CDK6 protein binds to CCND1 protein]	affects^binding|increases^reaction	1	1
Nicotine	D009538	CDKN1A	1026	Nicotine results in increased expression of CDKN1A mRNA	increases^expression	1	1
Nicotine	D009538	CDKN1A	1026	Mecamylamine inhibits the reaction [Nicotine results in increased expression of CDKN1A mRNA]	decreases^reaction|increases^expression	1	1
Nicotine	D009538	CDKN1A	1026	Acetylcysteine inhibits the reaction [Nicotine results in increased expression of CDKN1A mRNA]	decreases^reaction|increases^expression	1	1
Nicotine	D009538	CDKN1A	1026	Mecamylamine inhibits the reaction [Nicotine results in increased expression of CDKN1A protein]	decreases^reaction|increases^expression	1	1
Nicotine	D009538	CDKN1A	1026	4-(5-(4-chlorophenyl)-3-(trifluoromethyl)-1H-pyrazol-1-yl)benzenesulfonamide inhibits the reaction [Nicotine results in decreased expression of CDKN1A protein]	decreases^expression|decreases^reaction	1	1
Nicotine	D009538	CDKN1A	1026	Nicotine inhibits the reaction [Paclitaxel results in increased expression of CDKN1A protein]	decreases^reaction|increases^expression	1	1
Nicotine	D009538	CDKN1A	1026	Nicotine inhibits the reaction [Gemcitabine results in increased expression of CDKN1A protein]	decreases^reaction|increases^expression	1	1
Nicotine	D009538	CDKN1A	1026	Nicotine inhibits the reaction [Cisplatin results in increased expression of CDKN1A protein]	decreases^reaction|increases^expression	1	1
Nicotine	D009538	CDKN1A	1026	Acetylcysteine inhibits the reaction [Nicotine results in increased expression of CDKN1A protein]	decreases^reaction|increases^expression	1	1
Nicotine	D009538	CDKN1B	1027	Nicotine results in decreased expression of CDKN1B protein	decreases^expression	1	1
Nicotine	D009538	CDKN1B	1027	4-(5-(4-chlorophenyl)-3-(trifluoromethyl)-1H-pyrazol-1-yl)benzenesulfonamide inhibits the reaction [Nicotine results in decreased expression of CDKN1B protein]	decreases^expression|decreases^reaction	1	1
Nicotine	D009538	CDKN1B	1027	Nicotine results in increased expression of and results in increased stability of CDKN1B protein	increases^expression|increases^stability	1	1
Nicotine	D009538	CDKN2A	1029	Acetylcysteine inhibits the reaction [Nicotine results in increased expression of CDKN2A mRNA]	decreases^reaction|increases^expression	1	1
Nicotine	D009538	CDKN2A	1029	Acetylcysteine inhibits the reaction [Nicotine results in increased expression of CDKN2A protein]	decreases^reaction|increases^expression	1	1
Nicotine	D009538	CDKN2A	1029	Mecamylamine inhibits the reaction [Nicotine results in increased expression of CDKN2A mRNA]	decreases^reaction|increases^expression	1	1
Nicotine	D009538	CDKN2A	1029	Mecamylamine inhibits the reaction [Nicotine results in increased expression of CDKN2A protein]	decreases^reaction|increases^expression	1	1
Nicotine	D009538	CDKN2A	1029	Nicotine results in increased expression of CDKN2A protein	increases^expression	1	1
Nicotine	D009538	CDKN2A	1029	Nicotine results in increased expression of CDKN2A mRNA	increases^expression	1	1
Nicotine	D009538	CDS1	1040	Nicotine results in increased splicing of CDS1 mRNA alternative form	increases^splicing	1	1
Nicotine	D009538	CEACAM1	634	Nicotine results in increased expression of CEACAM1 mRNA	increases^expression	1	1
Nicotine	D009538	CEBPA	1050	Nicotine affects the expression of CEBPA mRNA	affects^expression	1	1
Nicotine	D009538	CEBPA	1050	[Nicotine results in increased abundance of Cotinine] which results in increased expression of CEBPA protein	increases^abundance|increases^expression	1	1
Nicotine	D009538	CEBPA	1050	Nicotine results in increased expression of CEBPA mRNA	increases^expression	1	1
Nicotine	D009538	CEBPB	1051	[Nicotine results in increased abundance of Cotinine] which results in increased expression of CEBPB mRNA	increases^abundance|increases^expression	1	1
Nicotine	D009538	CEBPB	1051	Nicotine results in increased expression of CEBPB mRNA	increases^expression	1	1
Nicotine	D009538	CELF6	60677	Nicotine results in increased expression of CELF6 mRNA	increases^expression	1	1
Nicotine	D009538	CENPE	1062	Nicotine results in increased expression of CENPE mRNA	increases^expression	1	1
Nicotine	D009538	CERS6	253782	[Nicotine co-treated with Propylene Glycol co-treated with Glycerol co-treated with Flavoring Agents] results in increased expression of CERS6 mRNA	affects^cotreatment|increases^expression	1	1
Nicotine	D009538	CETN2	1069	Nicotine results in decreased expression of CETN2 mRNA	decreases^expression	1	1
Nicotine	D009538	CETN3	1070	[Nicotine co-treated with 1-Methyl-4-phenyl-1,2,3,6-tetrahydropyridine] results in increased expression of CETN3 mRNA	affects^cotreatment|increases^expression	1	1
Nicotine	D009538	CETN3	1070	Nicotine inhibits the reaction [1-Methyl-4-phenyl-1,2,3,6-tetrahydropyridine results in increased expression of CETN3 mRNA]	decreases^reaction|increases^expression	1	1
Nicotine	D009538	CFAP43	80217	Nicotine results in decreased expression of CFAP43 mRNA	decreases^expression	1	1
Nicotine	D009538	CGA	1081	Nicotine results in increased expression of CGA mRNA	increases^expression	1	1
Nicotine	D009538	CGREF1	10669	Nicotine results in increased expression of CGREF1 mRNA	increases^expression	1	1
Nicotine	D009538	CHAT	1103	Nicotine results in decreased activity of CHAT protein	decreases^activity	1	1
Nicotine	D009538	CHAT	1103	Nicotine inhibits the reaction [Vanadium results in decreased expression of CHAT protein]	decreases^expression|decreases^reaction	1	1
Nicotine	D009538	CHAT	1103	Nicotine promotes the reaction [Bucladesine results in increased expression of CHAT protein]	increases^expression|increases^reaction	1	1
Nicotine	D009538	CHD2	1106	Nicotine results in increased expression of CHD2 mRNA	increases^expression	1	1
Nicotine	D009538	CHEK2	11200	Nicotine inhibits the reaction [aflatoxin G1 results in increased expression of CHEK2 protein modified form]	decreases^reaction|increases^expression	1	1
Nicotine	D009538	CHGA	1113	Nicotine results in increased expression of CHGA mRNA	increases^expression	1	1
Nicotine	D009538	CHGA	1113	Nicotine results in increased activity of CHGA promoter	increases^activity	1	1
Nicotine	D009538	CHGA	1113	CHGA protein alternative form inhibits the reaction [Nicotine results in increased activity of CHGA promoter]	decreases^reaction|increases^activity	1	1
Nicotine	D009538	CHGA	1113	Chlorisondamine inhibits the reaction [Nicotine results in increased activity of CHGA promoter]	decreases^reaction|increases^activity	1	1
Nicotine	D009538	CHGB	1114	Nicotine results in increased expression of CHGB mRNA	increases^expression	1	1
Nicotine	D009538	CHGB	1114	Nicotine results in increased expression of CHGB protein	increases^expression	1	1
Nicotine	D009538	CHRNA1	1134	Nicotine binds to CHRNA1 protein	affects^binding	1	1
Nicotine	D009538	CHRNA1	1134	PLAU inhibits the reaction [Nicotine binds to CHRNA1 protein]	affects^binding|decreases^reaction	1	1
Nicotine	D009538	CHRNA1	1134	Nicotine inhibits the reaction [Bungarotoxins binds to [CHRNA1 protein binds to CHRNB1 protein binds to CHRND protein binds to CHRNG protein]]	affects^binding|decreases^reaction	1	1
Nicotine	D009538	CHRNA2	1135	CHRNA2 gene mutant form affects the susceptibility to Nicotine	affects^response to substance	1	1
Nicotine	D009538	CHRNA2	1135	Nicotine affects the reaction [[Oxygen deficiency co-treated with Carbon Dioxide] affects the expression of CHRNA2 protein]	affects^cotreatment|affects^expression|affects^reaction	1	1
Nicotine	D009538	CHRNA2	1135	Nicotine binds to and results in increased activity of [CHRNA2 protein binds to CHRNA5 protein binds to CHRNB2 protein]	affects^binding|increases^activity	1	1
Nicotine	D009538	CHRNA2	1135	Nicotine results in increased activity of [CHRNB4 protein binds to CHRNA2 protein]	affects^binding|increases^activity	1	1
Nicotine	D009538	CHRNA3	1136	Nicotine affects the reaction [[Oxygen deficiency co-treated with Carbon Dioxide] affects the expression of CHRNA3 protein]	affects^cotreatment|affects^expression|affects^reaction	1	1
Nicotine	D009538	CHRNA3	1136	CHRNA3 protein affects the reaction [Nicotine results in increased expression of CHRNA7 mRNA]	affects^reaction|increases^expression	1	1
Nicotine	D009538	CHRNA3	1136	Nicotine results in decreased expression of CHRNA3 mRNA	decreases^expression	1	1
Nicotine	D009538	CHRNA3	1136	Nicotine results in increased activity of CHRNA3 protein	increases^activity	1	1
Nicotine	D009538	CHRNA3	1136	CHRNA3 protein affects the susceptibility to Nicotine	affects^response to substance	1	1
Nicotine	D009538	CHRNA3	1136	Nicotine results in increased activity of [CHRNA3 protein binds to CHRNB2 protein]	affects^binding|increases^activity	1	1
Nicotine	D009538	CHRNA3	1136	Cocaine inhibits the reaction [Nicotine results in increased activity of [CHRNA3 protein binds to CHRNB2 protein]]	affects^binding|decreases^reaction|increases^activity	1	1
Nicotine	D009538	CHRNA3	1136	CHRNA3 protein affects the reaction [Nicotine results in increased expression of CHRNA5 protein]	affects^reaction|increases^expression	1	1
Nicotine	D009538	CHRNA3	1136	CHRNA3 protein affects the reaction [Nicotine results in increased expression of CHRNA5 mRNA]	affects^reaction|increases^expression	1	1
Nicotine	D009538	CHRNA3	1136	CHRNA3 protein affects the reaction [Nicotine results in increased expression of CHRNA7 protein]	affects^reaction|increases^expression	1	1
Nicotine	D009538	CHRNA3	1136	Nicotine analog binds to and results in increased activity of [CHRNA3 protein binds to CHRNB4 protein]	affects^binding|increases^activity	1	1
Nicotine	D009538	CHRNA3	1136	Nicotine binds to and results in increased activity of [CHRNA3 protein binds to CHRNB4 protein]	affects^binding|increases^activity	1	1
Nicotine	D009538	CHRNA3	1136	Nicotine results in increased activity of [CHRNB4 protein binds to CHRNA3 protein]	affects^binding|increases^activity	1	1
Nicotine	D009538	CHRNA3	1136	Nicotine inhibits the reaction [epibatidine binds to [CHRNA3 protein binds to CHRNB4 protein]]	affects^binding|decreases^reaction	1	1
Nicotine	D009538	CHRNA4	1137	Hexamethonium inhibits the reaction [Nicotine results in increased expression of CHRNA4 protein]	decreases^reaction|increases^expression	1	1
Nicotine	D009538	CHRNA4	1137	N-(5-azido-6-chloropyridin-3-ylmethyl)-N'-methyl-N''-nitroguanidine inhibits the reaction [Nicotine analog binds to [CHRNA4 protein co-treated with CHRNB2 protein]]	affects^binding|affects^cotreatment|decreases^reaction	1	1
Nicotine	D009538	CHRNA4	1137	1-(5-azido-6-chloropyridin-3-ylmethyl)-2-nitroiminoimidazolidine inhibits the reaction [Nicotine analog binds to [CHRNA4 protein co-treated with CHRNB2 protein]]	affects^binding|affects^cotreatment|decreases^reaction	1	1
Nicotine	D009538	CHRNA4	1137	CHRNA4 gene polymorphism affects the susceptibility to Nicotine	affects^response to substance	1	1
Nicotine	D009538	CHRNA4	1137	CHRNA4 protein mutant form affects the susceptibility to Nicotine	affects^response to substance	1	1
Nicotine	D009538	CHRNA4	1137	CHRNA4 protein affects the susceptibility to Nicotine	affects^response to substance	1	1
Nicotine	D009538	CHRNA4	1137	[N-(2-cyclohexyloxy-4-nitrophenyl)methanesulfonamide co-treated with Nicotine] inhibits the reaction [N-(2-cyclohexyloxy-4-nitrophenyl)methanesulfonamide results in increased expression of CHRNA4 protein]	affects^cotreatment|decreases^reaction|increases^expression	1	1
Nicotine	D009538	CHRNA4	1137	Cocaine inhibits the reaction [Nicotine results in increased activity of [CHRNA4 protein binds to CHRNB2 protein]]	affects^binding|decreases^reaction|increases^activity	1	1
Nicotine	D009538	CHRNA4	1137	imidacloprid analog inhibits the reaction [Nicotine analog binds to [CHRNA4 protein co-treated with CHRNB2 protein]]	affects^binding|affects^cotreatment|decreases^reaction	1	1
Nicotine	D009538	CHRNA4	1137	Bungarotoxins inhibits the reaction [Nicotine results in increased expression of CHRNA4 protein]	decreases^reaction|increases^expression	1	1
Nicotine	D009538	CHRNA4	1137	Dihydro-beta-Erythroidine analog inhibits the reaction [Nicotine results in increased expression of CHRNA4 mRNA]	decreases^reaction|increases^expression	1	1
Nicotine	D009538	CHRNA4	1137	[Nicotine co-treated with Benzo(a)pyrene] results in decreased expression of [CHRNA4 protein binds to CHRNB2 protein]	affects^binding|affects^cotreatment|decreases^expression	1	1
Nicotine	D009538	CHRNA4	1137	CHRNA4 protein mutant form results in increased susceptibility to Nicotine	increases^response to substance	1	1
Nicotine	D009538	CHRNA4	1137	[CHRNA4 protein binds to CHRNB2 protein] which results in increased susceptibility to Nicotine	affects^binding|increases^response to substance	1	1
Nicotine	D009538	CHRNA4	1137	cytisine inhibits the reaction [Nicotine results in increased expression of CHRNA4 protein]	decreases^reaction|increases^expression	1	1
Nicotine	D009538	CHRNA4	1137	Nicotine inhibits the reaction [1-Methyl-4-phenyl-1,2,3,6-tetrahydropyridine results in decreased expression of CHRNA4 protein]	decreases^expression|decreases^reaction	1	1
Nicotine	D009538	CHRNA4	1137	Nicotine inhibits the reaction [cytisine binds to [CHRNA4 protein binds to CHRNB2 protein]]	affects^binding|decreases^reaction	1	1
Nicotine	D009538	CHRNA4	1137	Nicotine affects the activity of [CHRNA4 protein alternative form binds to CHRNB2 protein alternative form]	affects^activity|affects^binding	1	1
Nicotine	D009538	CHRNA4	1137	Nicotine inhibits the reaction [epibatidine binds to [CHRNA4 protein binds to CHRNB2 protein]]	affects^binding|decreases^reaction	1	1
Nicotine	D009538	CHRNA4	1137	Nicotine results in increased activity of [CHRNB4 protein binds to CHRNA4 protein]	affects^binding|increases^activity	1	1
Nicotine	D009538	CHRNA4	1137	Rosiglitazone inhibits the reaction [Nicotine results in increased expression of CHRNA4 protein]	decreases^reaction|increases^expression	1	1
Nicotine	D009538	CHRNA4	1137	[Lobeline binds to and results in decreased activity of [CHRNA4 protein binds to CHRNB2 protein]] inhibits the reaction [Nicotine results in increased phosphorylation of MAPK1 protein]	affects^binding|decreases^activity|decreases^reaction|increases^phosphorylation	1	1
Nicotine	D009538	CHRNA4	1137	[Lobeline binds to and results in decreased activity of [CHRNA4 protein binds to CHRNB2 protein]] inhibits the reaction [Nicotine results in increased phosphorylation of MAPK3 protein]	affects^binding|decreases^activity|decreases^reaction|increases^phosphorylation	1	1
Nicotine	D009538	CHRNA4	1137	[Lobeline binds to and results in decreased activity of [CHRNA4 protein binds to CHRNB2 protein]] inhibits the reaction [Nicotine results in increased phosphorylation of STAT3 protein]	affects^binding|decreases^activity|decreases^reaction|increases^phosphorylation	1	1
Nicotine	D009538	CHRNA4	1137	Tubocurarine inhibits the reaction [Nicotine results in increased expression of CHRNA4 protein]	decreases^reaction|increases^expression	1	1
Nicotine	D009538	CHRNA5	1138	CHRNA3 protein affects the reaction [Nicotine results in increased expression of CHRNA5 mRNA]	affects^reaction|increases^expression	1	1
Nicotine	D009538	CHRNA5	1138	CHRNA5 protein affects the reaction [Nicotine results in increased secretion of IL18 protein]	affects^reaction|increases^secretion	1	1
Nicotine	D009538	CHRNA5	1138	Nicotine results in decreased expression of CHRNA5 mRNA	decreases^expression	1	1
Nicotine	D009538	CHRNA5	1138	CHRNA5 gene polymorphism results in increased susceptibility to Nicotine	increases^response to substance	1	1
Nicotine	D009538	CHRNA5	1138	CHRNA5 gene polymorphism affects the susceptibility to Nicotine	affects^response to substance	1	1
Nicotine	D009538	CHRNA5	1138	Mecamylamine inhibits the reaction [Nicotine results in increased expression of CHRNA5 protein]	decreases^reaction|increases^expression	1	1
Nicotine	D009538	CHRNA5	1138	alpha-conotoxin MII inhibits the reaction [Nicotine results in increased expression of CHRNA5 protein]	decreases^reaction|increases^expression	1	1
Nicotine	D009538	CHRNA5	1138	alpha-conotoxin MII inhibits the reaction [Nicotine results in increased expression of CHRNA5 mRNA]	decreases^reaction|increases^expression	1	1
Nicotine	D009538	CHRNA5	1138	Go 6976 inhibits the reaction [Nicotine results in increased expression of CHRNA5 protein]	decreases^reaction|increases^expression	1	1
Nicotine	D009538	CHRNA5	1138	Go 6976 inhibits the reaction [Nicotine results in increased expression of CHRNA5 mRNA]	decreases^reaction|increases^expression	1	1
Nicotine	D009538	CHRNA5	1138	1,2-bis(2-aminophenoxy)ethane N,N,N',N'-tetraacetic acid acetoxymethyl ester inhibits the reaction [Nicotine results in increased expression of CHRNA5 protein]	decreases^reaction|increases^expression	1	1
Nicotine	D009538	CHRNA5	1138	1,2-bis(2-aminophenoxy)ethane N,N,N',N'-tetraacetic acid acetoxymethyl ester inhibits the reaction [Nicotine results in increased expression of CHRNA5 mRNA]	decreases^reaction|increases^expression	1	1
Nicotine	D009538	CHRNA5	1138	CHRNA3 protein affects the reaction [Nicotine results in increased expression of CHRNA5 protein]	affects^reaction|increases^expression	1	1
Nicotine	D009538	CHRNA5	1138	CHRNA7 protein affects the reaction [Nicotine results in increased expression of CHRNA5 protein]	affects^reaction|increases^expression	1	1
Nicotine	D009538	CHRNA5	1138	CHRNA7 protein affects the reaction [Nicotine results in increased expression of CHRNA5 mRNA]	affects^reaction|increases^expression	1	1
Nicotine	D009538	CHRNA5	1138	manumycin inhibits the reaction [Nicotine results in increased expression of CHRNA5 protein]	decreases^reaction|increases^expression	1	1
Nicotine	D009538	CHRNA5	1138	manumycin inhibits the reaction [Nicotine results in increased expression of CHRNA5 mRNA]	decreases^reaction|increases^expression	1	1
Nicotine	D009538	CHRNA5	1138	5-iodo-3-((3,5-dibromo-4-hydroxyphenyl)methylene)-2-indolinone inhibits the reaction [Nicotine results in increased expression of CHRNA5 protein]	decreases^reaction|increases^expression	1	1
Nicotine	D009538	CHRNA5	1138	5-iodo-3-((3,5-dibromo-4-hydroxyphenyl)methylene)-2-indolinone inhibits the reaction [Nicotine results in increased expression of CHRNA5 mRNA]	decreases^reaction|increases^expression	1	1
Nicotine	D009538	CHRNA5	1138	4-(4-fluorophenyl)-2-(4-hydroxyphenyl)-5-(4-pyridyl)imidazole inhibits the reaction [Nicotine results in increased expression of CHRNA5 protein]	decreases^reaction|increases^expression	1	1
Nicotine	D009538	CHRNA5	1138	4-(4-fluorophenyl)-2-(4-hydroxyphenyl)-5-(4-pyridyl)imidazole inhibits the reaction [Nicotine results in increased expression of CHRNA5 mRNA]	decreases^reaction|increases^expression	1	1
Nicotine	D009538	CHRNA5	1138	KN 62 inhibits the reaction [Nicotine results in increased expression of CHRNA5 protein]	decreases^reaction|increases^expression	1	1
Nicotine	D009538	CHRNA5	1138	KN 62 inhibits the reaction [Nicotine results in increased expression of CHRNA5 mRNA]	decreases^reaction|increases^expression	1	1
Nicotine	D009538	CHRNA5	1138	Nicotine binds to and results in increased activity of [CHRNA2 protein binds to CHRNA5 protein binds to CHRNB2 protein]	affects^binding|increases^activity	1	1
Nicotine	D009538	CHRNA5	1138	CHRNA5 mutant form inhibits the reaction [Nicotine results in increased expression of VEGFA protein]	decreases^reaction|increases^expression	1	1
Nicotine	D009538	CHRNA5	1138	CHRNA5 mutant form inhibits the reaction [Nicotine results in increased expression of HIF1A protein]	decreases^reaction|increases^expression	1	1
Nicotine	D009538	CHRNA5	1138	CHRNA5 protein affects the reaction [Nicotine results in increased expression of NLRP3 protein]	affects^reaction|increases^expression	1	1
Nicotine	D009538	CHRNA5	1138	CHRNA5 protein affects the reaction [Nicotine results in increased phosphorylation of STAT3 protein]	affects^reaction|increases^phosphorylation	1	1
Nicotine	D009538	CHRNA5	1138	CHRNA5 protein affects the reaction [Nicotine results in increased expression of and results in increased cleavage of CASP1 protein]	affects^reaction|increases^cleavage|increases^expression	1	1
Nicotine	D009538	CHRNA5	1138	CHRNA5 protein affects the reaction [Nicotine results in increased secretion of IL1B protein]	affects^reaction|increases^secretion	1	1
Nicotine	D009538	CHRNA6	8973	CHRNA6 gene polymorphism affects the susceptibility to Nicotine	affects^response to substance	1	1
Nicotine	D009538	CHRNA6	8973	Nicotine results in decreased expression of CHRNA6 mRNA	decreases^expression	1	1
Nicotine	D009538	CHRNA6	8973	Nicotine inhibits the reaction [[CHRNA6 protein binds to CHRNB2 protein] which results in increased secretion of Dopamine]	affects^binding|decreases^reaction|increases^secretion	1	1
Nicotine	D009538	CHRNA6	8973	Nicotine inhibits the reaction [Paraquat results in decreased expression of [CHRNA6 protein binds to CHRNB2 protein]]	affects^binding|decreases^expression|decreases^reaction	1	1
Nicotine	D009538	CHRNA7	1139	Nicotine affects the reaction [[Oxygen deficiency co-treated with Carbon Dioxide] affects the expression of CHRNA7 protein]	affects^cotreatment|affects^expression|affects^reaction	1	1
Nicotine	D009538	CHRNA7	1139	Nicotine inhibits the reaction [iodo-alpha-bungarotoxin binds to CHRNA7 protein]	affects^binding|decreases^reaction	1	1
Nicotine	D009538	CHRNA7	1139	Nicotine affects the activity of CHRNA7 protein	affects^activity	1	1
Nicotine	D009538	CHRNA7	1139	1-(5-chloro-2,4-dimethoxyphenyl)-3-(5-methylisoxazol-3-yl)urea promotes the reaction [Nicotine affects the activity of CHRNA7 protein]	affects^activity|increases^reaction	1	1
Nicotine	D009538	CHRNA7	1139	MB327 promotes the reaction [Nicotine affects the activity of CHRNA7 protein]	affects^activity|increases^reaction	1	1
Nicotine	D009538	CHRNA7	1139	MB327 analog promotes the reaction [Nicotine affects the activity of CHRNA7 protein]	affects^activity|increases^reaction	1	1
Nicotine	D009538	CHRNA7	1139	MB327 promotes the reaction [Nicotine results in increased activity of CHRNA7 protein]	increases^activity|increases^reaction	1	1
Nicotine	D009538	CHRNA7	1139	Pyridinium Compounds analog promotes the reaction [Nicotine results in increased activity of CHRNA7 protein]	increases^activity|increases^reaction	1	1
Nicotine	D009538	CHRNA7	1139	1-(5-chloro-2,4-dimethoxyphenyl)-3-(5-methylisoxazol-3-yl)urea promotes the reaction [Nicotine results in increased activity of CHRNA7 protein]	increases^activity|increases^reaction	1	1
Nicotine	D009538	CHRNA7	1139	[Nicotine co-treated with Butylhydroxybutylnitrosamine] results in increased expression of CHRNA7 protein	affects^cotreatment|increases^expression	1	1
Nicotine	D009538	CHRNA7	1139	CHRNA7 affects the reaction [Nicotine results in decreased expression of SLBP protein]	affects^reaction|decreases^expression	1	1
Nicotine	D009538	CHRNA7	1139	CHRNA7 affects the reaction [Nicotine results in increased expression of CDK1 protein]	affects^reaction|increases^expression	1	1
Nicotine	D009538	CHRNA7	1139	CHRNA7 affects the reaction [Nicotine results in increased phosphorylation of AKT1 protein]	affects^reaction|increases^phosphorylation	1	1
Nicotine	D009538	CHRNA7	1139	CHRNA7 affects the reaction [Nicotine results in increased expression of CSNK2A1 protein]	affects^reaction|increases^expression	1	1
Nicotine	D009538	CHRNA7	1139	CHRNA7 protein affects the reaction [Nicotine results in increased expression of CHRNA5 mRNA]	affects^reaction|increases^expression	1	1
Nicotine	D009538	CHRNA7	1139	CHRNA7 gene polymorphism affects the susceptibility to Nicotine	affects^response to substance	1	1
Nicotine	D009538	CHRNA7	1139	CHRNA7 protein affects the reaction [Nicotine results in increased expression of CHRNA5 protein]	affects^reaction|increases^expression	1	1
Nicotine	D009538	CHRNA7	1139	Nicotine promotes the reaction [[GATA4 protein binds to SP1 protein] which binds to CHRNA7 protein]	affects^binding|increases^reaction	1	1
Nicotine	D009538	CHRNA7	1139	[triethyl-(beta-4-stilbenoxyethyl)ammonium results in decreased activity of CHRNA7 protein] which results in decreased susceptibility to Nicotine	decreases^activity|decreases^response to substance	1	1
Nicotine	D009538	CHRNA7	1139	[Bungarotoxins results in decreased activity of CHRNA7 protein] which results in decreased susceptibility to Nicotine	decreases^activity|decreases^response to substance	1	1
Nicotine	D009538	CHRNA7	1139	Nicotine results in decreased expression of CHRNA7 protein	decreases^expression	1	1
Nicotine	D009538	CHRNA7	1139	[GATA4 co-treated with GATA6] affects the reaction [Nicotine results in increased expression of CHRNA7 mRNA]	affects^cotreatment|affects^reaction|increases^expression	1	1
Nicotine	D009538	CHRNA7	1139	Nicotine promotes the reaction [GATA6 protein binds to GATA4 protein binds to SP1 protein binds to CHRNA7 promoter]	affects^binding|increases^reaction	1	1
Nicotine	D009538	CHRNA7	1139	Nicotine promotes the reaction [[GATA6 protein binds to SP1 protein] which binds to CHRNA7 protein]	affects^binding|increases^reaction	1	1
Nicotine	D009538	CHRNA7	1139	KN 62 inhibits the reaction [Nicotine results in increased expression of CHRNA7 mRNA]	decreases^reaction|increases^expression	1	1
Nicotine	D009538	CHRNA7	1139	4-(4-fluorophenyl)-2-(4-hydroxyphenyl)-5-(4-pyridyl)imidazole inhibits the reaction [Nicotine results in increased expression of CHRNA7 protein]	decreases^reaction|increases^expression	1	1
Nicotine	D009538	CHRNA7	1139	4-(4-fluorophenyl)-2-(4-hydroxyphenyl)-5-(4-pyridyl)imidazole inhibits the reaction [Nicotine results in increased expression of CHRNA7 mRNA]	decreases^reaction|increases^expression	1	1
Nicotine	D009538	CHRNA7	1139	GATA2 protein affects the reaction [Nicotine results in increased expression of CHRNA7 protein]	affects^reaction|increases^expression	1	1
Nicotine	D009538	CHRNA7	1139	GATA2 protein affects the reaction [Nicotine results in increased expression of CHRNA7 mRNA]	affects^reaction|increases^expression	1	1
Nicotine	D009538	CHRNA7	1139	CHRNA7 protein affects the reaction [Nicotine results in increased expression of GATA2 mRNA]	affects^reaction|increases^expression	1	1
Nicotine	D009538	CHRNA7	1139	CHRNA7 protein affects the reaction [Nicotine results in increased expression of GATA2 protein]	affects^reaction|increases^expression	1	1
Nicotine	D009538	CHRNA7	1139	CHRNA7 protein affects the reaction [Nicotine promotes the reaction [RB1 protein binds to RAF1 protein]]	affects^binding|affects^reaction|increases^reaction	1	1
Nicotine	D009538	CHRNA7	1139	[methyllycaconitine binds to and results in decreased activity of CHRNA7 protein] inhibits the reaction [Nicotine results in increased expression of TH mRNA]	affects^binding|decreases^activity|decreases^reaction|increases^expression	1	1
Nicotine	D009538	CHRNA7	1139	[methyllycaconitine binds to and results in decreased activity of CHRNA7 protein] inhibits the reaction [Nicotine results in increased expression of DBH mRNA]	affects^binding|decreases^activity|decreases^reaction|increases^expression	1	1
Nicotine	D009538	CHRNA7	1139	[methyllycaconitine binds to and results in decreased activity of CHRNA7 protein] inhibits the reaction [Nicotine results in increased abundance of Epinephrine]	affects^binding|decreases^activity|decreases^reaction|increases^abundance	1	1
Nicotine	D009538	CHRNA7	1139	[methyllycaconitine binds to and results in decreased activity of CHRNA7 protein] inhibits the reaction [Nicotine results in increased phosphorylation of MAPK1 protein]	affects^binding|decreases^activity|decreases^reaction|increases^phosphorylation	1	1
Nicotine	D009538	CHRNA7	1139	[methyllycaconitine binds to and results in decreased activity of CHRNA7 protein] inhibits the reaction [Nicotine results in increased phosphorylation of MAPK3 protein]	affects^binding|decreases^activity|decreases^reaction|increases^phosphorylation	1	1
Nicotine	D009538	CHRNA7	1139	[methyllycaconitine binds to and results in decreased activity of CHRNA7 protein] inhibits the reaction [Nicotine results in increased phosphorylation of STAT3 protein]	affects^binding|decreases^activity|decreases^reaction|increases^phosphorylation	1	1
Nicotine	D009538	CHRNA7	1139	KN 62 inhibits the reaction [Nicotine results in increased expression of CHRNA7 protein]	decreases^reaction|increases^expression	1	1
Nicotine	D009538	CHRNA7	1139	Nicotine results in increased expression of CHRNA7	increases^expression	1	1
Nicotine	D009538	CHRNA7	1139	1,2-bis(2-aminophenoxy)ethane N,N,N',N'-tetraacetic acid acetoxymethyl ester inhibits the reaction [Nicotine results in increased expression of CHRNA7 mRNA]	decreases^reaction|increases^expression	1	1
Nicotine	D009538	CHRNA7	1139	1,2-bis(2-aminophenoxy)ethane N,N,N',N'-tetraacetic acid acetoxymethyl ester inhibits the reaction [Nicotine results in increased expression of CHRNA7 protein]	decreases^reaction|increases^expression	1	1
Nicotine	D009538	CHRNA7	1139	CHRNA3 protein affects the reaction [Nicotine results in increased expression of CHRNA7 mRNA]	affects^reaction|increases^expression	1	1
Nicotine	D009538	CHRNA7	1139	methyllycaconitine promotes the reaction [[Nicotine results in increased activity of CHRNA7 protein] which results in increased transport of Calcium]	increases^activity|increases^reaction|increases^transport	1	1
Nicotine	D009538	CHRNA7	1139	Nicotine inhibits the reaction [methyllycaconitine binds to CHRNA7 protein]	affects^binding|decreases^reaction	1	1
Nicotine	D009538	CHRNA7	1139	[methyllycaconitine binds to and results in decreased activity of CHRNA7 protein] which affects the susceptibility to Nicotine	affects^binding|affects^response to substance|decreases^activity	1	1
Nicotine	D009538	CHRNA7	1139	CHRNA3 protein affects the reaction [Nicotine results in increased expression of CHRNA7 protein]	affects^reaction|increases^expression	1	1
Nicotine	D009538	CHRNA7	1139	Bungarotoxins inhibits the reaction [Nicotine binds to and results in increased activity of CHRNA7 protein]	affects^binding|decreases^reaction|increases^activity	1	1
Nicotine	D009538	CHRNA7	1139	methyllycaconitine inhibits the reaction [Nicotine binds to and results in increased activity of CHRNA7 protein]	affects^binding|decreases^reaction|increases^activity	1	1
Nicotine	D009538	CHRNA9	55584	[Nicotine co-treated with 4-(N-methyl-N-nitrosamino)-1-(3-pyridyl)-1-butanone] results in increased expression of CHRNA9 protein	affects^cotreatment|increases^expression	1	1
Nicotine	D009538	CHRNA9	55584	Nicotine affects the reaction [[Oxygen deficiency co-treated with Carbon Dioxide] affects the expression of CHRNA9 protein]	affects^cotreatment|affects^expression|affects^reaction	1	1
Nicotine	D009538	CHRNB1	1140	Nicotine inhibits the reaction [Bungarotoxins binds to [CHRNA1 protein binds to CHRNB1 protein binds to CHRND protein binds to CHRNG protein]]	affects^binding|decreases^reaction	1	1
Nicotine	D009538	CHRNB2	1141	Nicotine affects the activity of [CHRNA4 protein alternative form binds to CHRNB2 protein alternative form]	affects^activity|affects^binding	1	1
Nicotine	D009538	CHRNB2	1141	Nicotine inhibits the reaction [Paraquat results in decreased expression of [CHRNA6 protein binds to CHRNB2 protein]]	affects^binding|decreases^expression|decreases^reaction	1	1
Nicotine	D009538	CHRNB2	1141	Nicotine inhibits the reaction [[CHRNA6 protein binds to CHRNB2 protein] which results in increased secretion of Dopamine]	affects^binding|decreases^reaction|increases^secretion	1	1
Nicotine	D009538	CHRNB2	1141	Nicotine results in decreased expression of CHRNB2 mRNA	decreases^expression	1	1
Nicotine	D009538	CHRNB2	1141	CHRNB2 protein affects the susceptibility to Nicotine	affects^response to substance	1	1
Nicotine	D009538	CHRNB2	1141	Nicotine results in increased activity of [CHRNA3 protein binds to CHRNB2 protein]	affects^binding|increases^activity	1	1
Nicotine	D009538	CHRNB2	1141	Cocaine inhibits the reaction [Nicotine results in increased activity of [CHRNA3 protein binds to CHRNB2 protein]]	affects^binding|decreases^reaction|increases^activity	1	1
Nicotine	D009538	CHRNB2	1141	Cocaine inhibits the reaction [Nicotine results in increased activity of [CHRNA4 protein binds to CHRNB2 protein]]	affects^binding|decreases^reaction|increases^activity	1	1
Nicotine	D009538	CHRNB2	1141	[Lobeline binds to and results in decreased activity of [CHRNA4 protein binds to CHRNB2 protein]] inhibits the reaction [Nicotine results in increased phosphorylation of MAPK1 protein]	affects^binding|decreases^activity|decreases^reaction|increases^phosphorylation	1	1
Nicotine	D009538	CHRNB2	1141	[Lobeline binds to and results in decreased activity of [CHRNA4 protein binds to CHRNB2 protein]] inhibits the reaction [Nicotine results in increased phosphorylation of MAPK3 protein]	affects^binding|decreases^activity|decreases^reaction|increases^phosphorylation	1	1
Nicotine	D009538	CHRNB2	1141	[Lobeline binds to and results in decreased activity of [CHRNA4 protein binds to CHRNB2 protein]] inhibits the reaction [Nicotine results in increased phosphorylation of STAT3 protein]	affects^binding|decreases^activity|decreases^reaction|increases^phosphorylation	1	1
Nicotine	D009538	CHRNB2	1141	Nicotine results in increased expression of CHRNB2 protein	increases^expression	1	1
Nicotine	D009538	CHRNB2	1141	Hexamethonium inhibits the reaction [Nicotine results in increased expression of CHRNB2 protein]	decreases^reaction|increases^expression	1	1
Nicotine	D009538	CHRNB2	1141	Tubocurarine inhibits the reaction [Nicotine results in increased expression of CHRNB2 protein]	decreases^reaction|increases^expression	1	1
Nicotine	D009538	CHRNB2	1141	cytisine inhibits the reaction [Nicotine results in increased expression of CHRNB2 protein]	decreases^reaction|increases^expression	1	1
Nicotine	D009538	CHRNB2	1141	Nicotine binds to and results in increased activity of [CHRNA2 protein binds to CHRNA5 protein binds to CHRNB2 protein]	affects^binding|increases^activity	1	1
Nicotine	D009538	CHRNB2	1141	Nicotine inhibits the reaction [epibatidine binds to [CHRNA4 protein binds to CHRNB2 protein]]	affects^binding|decreases^reaction	1	1
Nicotine	D009538	CHRNB2	1141	CHRNB2 promotes the reaction [Nicotine results in increased expression of RYR2 mRNA]	increases^expression|increases^reaction	1	1
Nicotine	D009538	CHRNB2	1141	Nicotine inhibits the reaction [cytisine binds to [CHRNA4 protein binds to CHRNB2 protein]]	affects^binding|decreases^reaction	1	1
Nicotine	D009538	CHRNB2	1141	[CHRNA4 protein binds to CHRNB2 protein] which results in increased susceptibility to Nicotine	affects^binding|increases^response to substance	1	1
Nicotine	D009538	CHRNB2	1141	Nicotine affects the reaction [[Oxygen deficiency co-treated with Carbon Dioxide] affects the expression of CHRNB2 protein]	affects^cotreatment|affects^expression|affects^reaction	1	1
Nicotine	D009538	CHRNB2	1141	Nicotine results in increased activity of [NACHRALPHA1 protein binds to CHRNB2 protein]	affects^binding|increases^activity	1	1
Nicotine	D009538	CHRNB2	1141	Nicotine results in increased activity of [NACHRALPHA1 protein co-treated with CHRNB2 protein]	affects^cotreatment|increases^activity	1	1
Nicotine	D009538	CHRNB2	1141	N-(5-azido-6-chloropyridin-3-ylmethyl)-N'-methyl-N''-nitroguanidine inhibits the reaction [Nicotine analog binds to [CHRNA4 protein co-treated with CHRNB2 protein]]	affects^binding|affects^cotreatment|decreases^reaction	1	1
Nicotine	D009538	CHRNB2	1141	1-(5-azido-6-chloropyridin-3-ylmethyl)-2-nitroiminoimidazolidine inhibits the reaction [Nicotine analog binds to [CHRNA4 protein co-treated with CHRNB2 protein]]	affects^binding|affects^cotreatment|decreases^reaction	1	1
Nicotine	D009538	CHRNB2	1141	imidacloprid analog inhibits the reaction [Nicotine analog binds to [CHRNA4 protein co-treated with CHRNB2 protein]]	affects^binding|affects^cotreatment|decreases^reaction	1	1
Nicotine	D009538	CHRNB2	1141	[Nicotine co-treated with Benzo(a)pyrene] results in decreased expression of [CHRNA4 protein binds to CHRNB2 protein]	affects^binding|affects^cotreatment|decreases^expression	1	1
Nicotine	D009538	CHRNB3	1142	Nicotine results in increased expression of CHRNB3 mRNA	increases^expression	1	1
Nicotine	D009538	CHRNB4	1143	Nicotine binds to and results in increased activity of [CHRNA3 protein binds to CHRNB4 protein]	affects^binding|increases^activity	1	1
Nicotine	D009538	CHRNB4	1143	Nicotine results in increased activity of [CHRNB4 protein binds to CHRNA3 protein]	affects^binding|increases^activity	1	1
Nicotine	D009538	CHRNB4	1143	Nicotine inhibits the reaction [epibatidine binds to [CHRNA3 protein binds to CHRNB4 protein]]	affects^binding|decreases^reaction	1	1
Nicotine	D009538	CHRNB4	1143	Nicotine results in increased activity of [CHRNB4 protein binds to CHRNA4 protein]	affects^binding|increases^activity	1	1
Nicotine	D009538	CHRNB4	1143	Nicotine results in increased activity of [CHRNB4 protein binds to CHRNA2 protein]	affects^binding|increases^activity	1	1
Nicotine	D009538	CHRNB4	1143	Nicotine results in increased activity of CHRNB4 protein	increases^activity	1	1
Nicotine	D009538	CHRNB4	1143	CHRNB4 protein affects the susceptibility to Nicotine	affects^response to substance	1	1
Nicotine	D009538	CHRNB4	1143	Nicotine analog binds to and results in increased activity of [CHRNA3 protein binds to CHRNB4 protein]	affects^binding|increases^activity	1	1
Nicotine	D009538	CHRNB4	1143	Nicotine results in increased expression of CHRNB4 mRNA	increases^expression	1	1
Nicotine	D009538	CHRND	1144	Nicotine inhibits the reaction [Bungarotoxins binds to [CHRNA1 protein binds to CHRNB1 protein binds to CHRND protein binds to CHRNG protein]]	affects^binding|decreases^reaction	1	1
Nicotine	D009538	CHRNG	1146	Nicotine inhibits the reaction [Bungarotoxins binds to [CHRNA1 protein binds to CHRNB1 protein binds to CHRND protein binds to CHRNG protein]]	affects^binding|decreases^reaction	1	1
Nicotine	D009538	CIAO1	9391	Nicotine results in decreased expression of CIAO1 mRNA	decreases^expression	1	1
Nicotine	D009538	CIB1	10519	[Nicotine co-treated with 1-Methyl-4-phenyl-1,2,3,6-tetrahydropyridine] results in increased expression of CIB1 mRNA	affects^cotreatment|increases^expression	1	1
Nicotine	D009538	CIB1	10519	Nicotine inhibits the reaction [1-Methyl-4-phenyl-1,2,3,6-tetrahydropyridine results in increased expression of CIB1 mRNA]	decreases^reaction|increases^expression	1	1
Nicotine	D009538	CIDEA	1149	Nicotine results in decreased expression of CIDEA mRNA	decreases^expression	1	1
Nicotine	D009538	CIRBP	1153	Nicotine results in increased expression of CIRBP mRNA	increases^expression	1	1
Nicotine	D009538	CKMT1	12716	[Nicotine co-treated with 1-Methyl-4-phenyl-1,2,3,6-tetrahydropyridine] results in decreased expression of CKMT1 mRNA	affects^cotreatment|decreases^expression	1	1
Nicotine	D009538	CKMT1	12716	Nicotine inhibits the reaction [1-Methyl-4-phenyl-1,2,3,6-tetrahydropyridine results in increased expression of CKMT1 mRNA]	decreases^reaction|increases^expression	1	1
Nicotine	D009538	CKMT2	1160	Nicotine results in decreased expression of CKMT2 mRNA	decreases^expression	1	1
Nicotine	D009538	CKS1B	1163	Nicotine results in decreased expression of CKS1B mRNA	decreases^expression	1	1
Nicotine	D009538	CKS2	1164	Nicotine results in increased expression of CKS2 mRNA	increases^expression	1	1
Nicotine	D009538	CLCA2	9635	[Nicotine co-treated with 1-Methyl-4-phenyl-1,2,3,6-tetrahydropyridine] results in increased expression of CLCA2 mRNA	affects^cotreatment|increases^expression	1	1
Nicotine	D009538	CLCA2	9635	Nicotine inhibits the reaction [1-Methyl-4-phenyl-1,2,3,6-tetrahydropyridine results in decreased expression of CLCA2 mRNA]	decreases^expression|decreases^reaction	1	1
Nicotine	D009538	CLCC1	23155	Nicotine results in increased expression of CLCC1 mRNA	increases^expression	1	1
Nicotine	D009538	CLCN3	1182	Nicotine results in increased expression of CLCN3 mRNA	increases^expression	1	1
Nicotine	D009538	CLDN4	1364	Nicotine results in increased expression of CLDN4 protein	increases^expression	1	1
Nicotine	D009538	CLDN4	1364	Nicotine results in decreased expression of CLDN4 protein	decreases^expression	1	1
Nicotine	D009538	CLIC1	1192	Nicotine results in decreased expression of CLIC1 mRNA	decreases^expression	1	1
Nicotine	D009538	CLMP	79827	Nicotine results in increased expression of CLMP mRNA	increases^expression	1	1
Nicotine	D009538	CLSTN1	22883	Nicotine inhibits the reaction [1-Methyl-4-phenyl-1,2,3,6-tetrahydropyridine results in decreased expression of CLSTN1 mRNA]	decreases^expression|decreases^reaction	1	1
Nicotine	D009538	CLSTN1	22883	[Nicotine co-treated with 1-Methyl-4-phenyl-1,2,3,6-tetrahydropyridine] results in decreased expression of CLSTN1 mRNA	affects^cotreatment|decreases^expression	1	1
Nicotine	D009538	CMTM5	116173	Nicotine results in decreased expression of CMTM5 mRNA	decreases^expression	1	1
Nicotine	D009538	CNN2	1265	[Nicotine co-treated with 1-Methyl-4-phenyl-1,2,3,6-tetrahydropyridine] results in increased expression of CNN2 mRNA	affects^cotreatment|increases^expression	1	1
Nicotine	D009538	CNN2	1265	Nicotine inhibits the reaction [1-Methyl-4-phenyl-1,2,3,6-tetrahydropyridine results in increased expression of CNN2 mRNA]	decreases^reaction|increases^expression	1	1
Nicotine	D009538	CNR1	1268	CNR1 protein affects the susceptibility to Nicotine	affects^response to substance	1	1
Nicotine	D009538	CNR1	1268	Nicotine results in increased expression of CNR1 mRNA	increases^expression	1	1
Nicotine	D009538	CNR1	1268	[Rimonabant binds to and results in decreased activity of CNR1 protein] which results in decreased susceptibility to Nicotine	affects^binding|decreases^activity|decreases^response to substance	1	1
Nicotine	D009538	CNTN1	1272	Tubocurarine inhibits the reaction [Nicotine results in decreased expression of CNTN1 mRNA]	decreases^expression|decreases^reaction	1	1
Nicotine	D009538	CNTN1	1272	Nicotine results in decreased expression of CNTN1 mRNA	decreases^expression	1	1
Nicotine	D009538	CNTN1	1272	alpha-cobratoxin inhibits the reaction [Nicotine results in decreased expression of CNTN1 mRNA]	decreases^expression|decreases^reaction	1	1
Nicotine	D009538	CNTN1	1272	Mecamylamine inhibits the reaction [Nicotine results in decreased expression of CNTN1 mRNA]	decreases^expression|decreases^reaction	1	1
Nicotine	D009538	CNTN1	1272	Nicotine results in increased expression of CNTN1 mRNA	increases^expression	1	1
Nicotine	D009538	CNTN1	1272	Tubocurarine inhibits the reaction [Nicotine results in increased expression of CNTN1 mRNA]	decreases^reaction|increases^expression	1	1
Nicotine	D009538	CNTN1	1272	Mecamylamine inhibits the reaction [Nicotine results in increased expression of CNTN1 mRNA]	decreases^reaction|increases^expression	1	1
Nicotine	D009538	CNTN1	1272	alpha-cobratoxin inhibits the reaction [Nicotine results in increased expression of CNTN1 mRNA]	decreases^reaction|increases^expression	1	1
Nicotine	D009538	COL1A1	1277	[Nicotine co-treated with 1-Methyl-4-phenyl-1,2,3,6-tetrahydropyridine] results in increased expression of COL1A1 mRNA	affects^cotreatment|increases^expression	1	1
Nicotine	D009538	COL1A1	1277	Nicotine results in increased expression of COL1A1 protein	increases^expression	1	1
Nicotine	D009538	COL1A1	1277	Nicotine promotes the reaction [Carbon Tetrachloride results in increased expression of COL1A1 protein]	increases^expression|increases^reaction	1	1
Nicotine	D009538	COL1A1	1277	Nicotine promotes the reaction [Carbon Tetrachloride results in increased expression of COL1A1 mRNA]	increases^expression|increases^reaction	1	1
Nicotine	D009538	COL1A1	1277	NGF protein affects the reaction [Nicotine results in increased expression of COL1A1 mRNA]	affects^reaction|increases^expression	1	1
Nicotine	D009538	COL1A1	1277	Nicotine promotes the reaction [Thioacetamide results in increased expression of COL1A1]	increases^expression|increases^reaction	1	1
Nicotine	D009538	COL1A1	1277	Nicotine inhibits the reaction [1-Methyl-4-phenyl-1,2,3,6-tetrahydropyridine results in increased expression of COL1A1 mRNA]	decreases^reaction|increases^expression	1	1
Nicotine	D009538	COL1A2	1278	Nicotine promotes the reaction [Arginine results in increased expression of COL1A2 protein]	increases^expression|increases^reaction	1	1
Nicotine	D009538	COL1A2	1278	Nicotine promotes the reaction [Quartz results in increased expression of COL1A2 protein]	increases^expression|increases^reaction	1	1
Nicotine	D009538	COL2A1	1280	NLRP3 protein affects the reaction [Nicotine results in decreased expression of COL2A1 mRNA]	affects^reaction|decreases^expression	1	1
Nicotine	D009538	COL3A1	1281	NGF protein affects the reaction [Nicotine results in increased expression of COL3A1 mRNA]	affects^reaction|increases^expression	1	1
Nicotine	D009538	COL3A1	1281	Nicotine results in increased expression of COL3A1 protein	increases^expression	1	1
Nicotine	D009538	COL3A1	1281	Nicotine promotes the reaction [Arginine results in increased expression of COL3A1 protein]	increases^expression|increases^reaction	1	1
Nicotine	D009538	COL6A1	1291	[Nicotine co-treated with 1-Methyl-4-phenyl-1,2,3,6-tetrahydropyridine] results in increased expression of COL6A1 mRNA	affects^cotreatment|increases^expression	1	1
Nicotine	D009538	COL6A1	1291	Nicotine inhibits the reaction [1-Methyl-4-phenyl-1,2,3,6-tetrahydropyridine results in increased expression of COL6A1 mRNA]	decreases^reaction|increases^expression	1	1
Nicotine	D009538	CORT	1325	Nicotine affects the expression of CORT protein	affects^expression	1	1
Nicotine	D009538	COX1	4512	Nicotine results in decreased expression of COX1 protein	decreases^expression	1	1
Nicotine	D009538	COX7A2L	9167	Nicotine inhibits the reaction [1-Methyl-4-phenyl-1,2,3,6-tetrahydropyridine results in decreased expression of COX7A2L mRNA]	decreases^expression|decreases^reaction	1	1
Nicotine	D009538	COX7A2L	9167	[Nicotine co-treated with 1-Methyl-4-phenyl-1,2,3,6-tetrahydropyridine] results in decreased expression of COX7A2L mRNA	affects^cotreatment|decreases^expression	1	1
Nicotine	D009538	COX7C	1350	[Nicotine co-treated with 1-Methyl-4-phenyl-1,2,3,6-tetrahydropyridine] results in increased expression of COX7C mRNA	affects^cotreatment|increases^expression	1	1
Nicotine	D009538	COX7C	1350	Nicotine inhibits the reaction [1-Methyl-4-phenyl-1,2,3,6-tetrahydropyridine results in decreased expression of COX7C mRNA]	decreases^expression|decreases^reaction	1	1
Nicotine	D009538	CRABP2	1382	Nicotine results in decreased expression of CRABP2 mRNA	decreases^expression	1	1
Nicotine	D009538	CRCT1	54544	Nicotine results in increased expression of CRCT1 mRNA	increases^expression	1	1
Nicotine	D009538	CREB1	1385	Mecamylamine inhibits the reaction [Nicotine results in increased phosphorylation of CREB1 protein]	decreases^reaction|increases^phosphorylation	1	1
Nicotine	D009538	CREB1	1385	Nicotine results in decreased expression of CREB1 mRNA	decreases^expression	1	1
Nicotine	D009538	CREB1	1385	Ryanodine inhibits the reaction [Nicotine results in increased phosphorylation of CREB1 protein]	decreases^reaction|increases^phosphorylation	1	1
Nicotine	D009538	CREB1	1385	Nicotine results in increased expression of CREB1 mRNA	increases^expression	1	1
Nicotine	D009538	CREB1	1385	CREB1 protein promotes the reaction [Nicotine results in increased expression of MMP7 mRNA]	increases^expression|increases^reaction	1	1
Nicotine	D009538	CREB1	1385	Excitatory Amino Acid Antagonists inhibits the reaction [Nicotine results in increased phosphorylation of CREB1 protein]	decreases^reaction|increases^phosphorylation	1	1
Nicotine	D009538	CREB1	1385	KN 93 inhibits the reaction [Nicotine results in increased phosphorylation of CREB1 protein]	decreases^reaction|increases^phosphorylation	1	1
Nicotine	D009538	CREB1	1385	CREB1 protein promotes the reaction [Nicotine results in increased expression of RYR2 mRNA]	increases^expression|increases^reaction	1	1
Nicotine	D009538	CREB1	1385	Nicotine promotes the reaction [CREB1 protein modified form binds to RYR2 promoter]	affects^binding|increases^reaction	1	1
Nicotine	D009538	CREB1	1385	Nifedipine inhibits the reaction [Nicotine results in increased phosphorylation of CREB1 protein]	decreases^reaction|increases^phosphorylation	1	1
Nicotine	D009538	CREB3	10488	Nicotine results in increased expression of CREB3 mRNA	increases^expression	1	1
Nicotine	D009538	CREB5	9586	Nicotine results in increased expression of CREB5 mRNA	increases^expression	1	1
Nicotine	D009538	CREBBP	1387	Nicotine results in increased expression of CREBBP mRNA	increases^expression	1	1
Nicotine	D009538	CRH	1392	Nicotine results in decreased expression of CRH protein	decreases^expression	1	1
Nicotine	D009538	CRH	1392	Nicotine results in increased expression of CRH protein	increases^expression	1	1
Nicotine	D009538	CRYAB	1410	Nicotine results in decreased expression of CRYAB mRNA	decreases^expression	1	1
Nicotine	D009538	CS	1431	[BMP7 protein co-treated with INS1 protein co-treated with Triiodothyronine co-treated with 1-Methyl-3-isobutylxanthine co-treated with Dexamethasone co-treated with Indomethacin co-treated with Nicotine] affects the expression of CS mRNA	affects^cotreatment|affects^expression	1	1
Nicotine	D009538	CSDC2	27254	Nicotine results in decreased expression of CSDC2 mRNA	decreases^expression	1	1
Nicotine	D009538	CSF2	1437	Tubocurarine inhibits the reaction [Nicotine results in increased secretion of CSF2 protein]	decreases^reaction|increases^secretion	1	1
Nicotine	D009538	CSF2	1437	Nicotine results in increased secretion of CSF2 protein	increases^secretion	1	1
Nicotine	D009538	CSF2	1437	Nicotine results in increased expression of and results in increased secretion of CSF2 protein	increases^expression|increases^secretion	1	1
Nicotine	D009538	CSN2	1447	Nicotine results in decreased expression of and results in decreased secretion of CSN2 protein	decreases^expression|decreases^secretion	1	1
Nicotine	D009538	CSNK2A1	1457	CSNK2A1 affects the reaction [Nicotine results in decreased expression of SLBP protein]	affects^reaction|decreases^expression	1	1
Nicotine	D009538	CSNK2A1	1457	CSNK2A1 affects the reaction [Nicotine results in increased phosphorylation of AKT1 protein]	affects^reaction|increases^phosphorylation	1	1
Nicotine	D009538	CSNK2A1	1457	CHRNA7 affects the reaction [Nicotine results in increased expression of CSNK2A1 protein]	affects^reaction|increases^expression	1	1
Nicotine	D009538	CSNK2A1	1457	Nicotine results in increased expression of CSNK2A1 protein	increases^expression	1	1
Nicotine	D009538	CST3	1471	Nicotine inhibits the reaction [1-Methyl-4-phenyl-1,2,3,6-tetrahydropyridine results in decreased expression of CST3 mRNA]	decreases^expression|decreases^reaction	1	1
Nicotine	D009538	CST3	1471	[Nicotine co-treated with 1-Methyl-4-phenyl-1,2,3,6-tetrahydropyridine] results in decreased expression of CST3 mRNA	affects^cotreatment|decreases^expression	1	1
Nicotine	D009538	CTNNB1	1499	Carbon Tetrachloride inhibits the reaction [Nicotine results in decreased expression of CTNNB1 mRNA]	decreases^expression|decreases^reaction	1	1
Nicotine	D009538	CTNNB1	1499	Nicotine inhibits the reaction [Carbon Tetrachloride results in decreased expression of CTNNB1 mRNA]	decreases^expression|decreases^reaction	1	1
Nicotine	D009538	CTNNB1	1499	Nicotine promotes the reaction [Carbon Tetrachloride results in increased expression of CTNNB1 mRNA]	increases^expression|increases^reaction	1	1
Nicotine	D009538	CTNNB1	1499	Nicotine promotes the reaction [Carbon Tetrachloride results in increased expression of CTNNB1 protein]	increases^expression|increases^reaction	1	1
Nicotine	D009538	CTNNB1	1499	Nicotine results in increased expression of CTNNB1 protein	increases^expression	1	1
Nicotine	D009538	CTSB	1508	[Nicotine co-treated with 1-Methyl-4-phenyl-1,2,3,6-tetrahydropyridine] results in increased expression of CTSB mRNA	affects^cotreatment|increases^expression	1	1
Nicotine	D009538	CTSB	1508	Nicotine inhibits the reaction [1-Methyl-4-phenyl-1,2,3,6-tetrahydropyridine results in increased expression of CTSB mRNA]	decreases^reaction|increases^expression	1	1
Nicotine	D009538	CTSH	1512	Nicotine results in increased expression of CTSH mRNA	increases^expression	1	1
Nicotine	D009538	CTSL	1514	[Nicotine co-treated with 1-Methyl-4-phenyl-1,2,3,6-tetrahydropyridine] results in decreased expression of CTSL mRNA	affects^cotreatment|decreases^expression	1	1
Nicotine	D009538	CTSL	1514	Nicotine inhibits the reaction [1-Methyl-4-phenyl-1,2,3,6-tetrahydropyridine results in increased expression of CTSL mRNA]	decreases^reaction|increases^expression	1	1
Nicotine	D009538	CXCL1	2919	Nicotine results in decreased expression of CXCL1 mRNA	decreases^expression	1	1
Nicotine	D009538	CXCL1	2919	Nicotine results in decreased secretion of CXCL1 protein	decreases^secretion	1	1
Nicotine	D009538	CXCL1	2919	Nicotine results in increased expression of CXCL1 protein	increases^expression	1	1
Nicotine	D009538	CXCL2	2920	Nicotine results in decreased expression of CXCL2 mRNA	decreases^expression	1	1
Nicotine	D009538	CXCL8	3576	2-(2-amino-3-methoxyphenyl)-4H-1-benzopyran-4-one inhibits the reaction [Nicotine results in increased secretion of CXCL8 protein]	decreases^reaction|increases^secretion	1	1
Nicotine	D009538	CXCL8	3576	Nicotine promotes the reaction [IL1B protein results in increased expression of CXCL8 mRNA]	increases^expression|increases^reaction	1	1
Nicotine	D009538	CXCL8	3576	Nicotine promotes the reaction [Lipopolysaccharides results in increased expression of CXCL8 mRNA]	increases^expression|increases^reaction	1	1
Nicotine	D009538	CXCL8	3576	Nicotine promotes the reaction [IL1B protein results in increased secretion of CXCL8 protein]	increases^reaction|increases^secretion	1	1
Nicotine	D009538	CXCL8	3576	Tubocurarine inhibits the reaction [Nicotine promotes the reaction [IL1B protein results in increased secretion of CXCL8 protein]]	decreases^reaction|increases^reaction|increases^secretion	1	1
Nicotine	D009538	CXCL8	3576	Tubocurarine inhibits the reaction [Nicotine promotes the reaction [IL1B protein results in increased expression of CXCL8 mRNA]]	decreases^reaction|increases^expression|increases^reaction	1	1
Nicotine	D009538	CXCL8	3576	Nicotine promotes the reaction [IL1B protein results in increased expression of CXCL8 protein]	increases^expression|increases^reaction	1	1
Nicotine	D009538	CXCL8	3576	1,2-bis(2-aminophenoxy)ethane N,N,N',N'-tetraacetic acid acetoxymethyl ester inhibits the reaction [Nicotine promotes the reaction [IL1B protein results in increased expression of CXCL8 protein]]	decreases^reaction|increases^expression|increases^reaction	1	1
Nicotine	D009538	CXCL8	3576	U 0126 inhibits the reaction [Nicotine promotes the reaction [IL1B protein results in increased expression of CXCL8 protein]]	decreases^reaction|increases^expression|increases^reaction	1	1
Nicotine	D009538	CXCL8	3576	[Lipopolysaccharides co-treated with Nicotine] results in increased secretion of CXCL8 protein	affects^cotreatment|increases^secretion	1	1
Nicotine	D009538	CXCL8	3576	Resveratrol inhibits the reaction [[Lipopolysaccharides co-treated with Nicotine] results in increased secretion of CXCL8 protein]	affects^cotreatment|decreases^reaction|increases^secretion	1	1
Nicotine	D009538	CXCL8	3576	[Lipopolysaccharides co-treated with Nicotine] results in increased expression of CXCL8 mRNA	affects^cotreatment|increases^expression	1	1
Nicotine	D009538	CXCL8	3576	Resveratrol inhibits the reaction [[Lipopolysaccharides co-treated with Nicotine] results in increased expression of CXCL8 mRNA]	affects^cotreatment|decreases^reaction|increases^expression	1	1
Nicotine	D009538	CXCL8	3576	SIRT1 protein inhibits the reaction [[Lipopolysaccharides co-treated with Nicotine] results in increased expression of CXCL8 mRNA]	affects^cotreatment|decreases^reaction|increases^expression	1	1
Nicotine	D009538	CXCL8	3576	Nicotine results in increased expression of and results in increased secretion of CXCL8 protein	increases^expression|increases^secretion	1	1
Nicotine	D009538	CXCL8	3576	diphenyleneiodonium inhibits the reaction [Nicotine results in increased expression of CXCL8 mRNA]	decreases^reaction|increases^expression	1	1
Nicotine	D009538	CXCL8	3576	Acetylcysteine inhibits the reaction [Nicotine results in increased expression of CXCL8 mRNA]	decreases^reaction|increases^expression	1	1
Nicotine	D009538	CXCL8	3576	2-(2-amino-3-methoxyphenyl)-4H-1-benzopyran-4-one inhibits the reaction [Nicotine results in increased expression of CXCL8 mRNA]	decreases^reaction|increases^expression	1	1
Nicotine	D009538	CXCL8	3576	SB 203580 inhibits the reaction [Nicotine results in increased expression of CXCL8 mRNA]	decreases^reaction|increases^expression	1	1
Nicotine	D009538	CXCL8	3576	Acetylcysteine inhibits the reaction [Nicotine results in increased secretion of CXCL8 protein]	decreases^reaction|increases^secretion	1	1
Nicotine	D009538	CXCL8	3576	diphenyleneiodonium inhibits the reaction [Nicotine results in increased secretion of CXCL8 protein]	decreases^reaction|increases^secretion	1	1
Nicotine	D009538	CXCL8	3576	SB 203580 inhibits the reaction [Nicotine results in increased secretion of CXCL8 protein]	decreases^reaction|increases^secretion	1	1
Nicotine	D009538	CXCL8	3576	3-(4-methylphenylsulfonyl)-2-propenenitrile inhibits the reaction [Nicotine results in increased expression of CXCL8 mRNA]	decreases^reaction|increases^expression	1	1
Nicotine	D009538	CXCL8	3576	3-(4-methylphenylsulfonyl)-2-propenenitrile inhibits the reaction [Nicotine results in increased secretion of CXCL8 protein]	decreases^reaction|increases^secretion	1	1
Nicotine	D009538	CXCL8	3576	SR 11302 inhibits the reaction [Nicotine results in increased expression of CXCL8 mRNA]	decreases^reaction|increases^expression	1	1
Nicotine	D009538	CXCL8	3576	SR 11302 inhibits the reaction [Nicotine results in increased secretion of CXCL8 protein]	decreases^reaction|increases^secretion	1	1
Nicotine	D009538	CXCR2	3579	Nicotine results in decreased expression of CXCR2 mRNA	decreases^expression	1	1
Nicotine	D009538	CXCR2	3579	Nicotine results in increased expression of CXCR2 mRNA	increases^expression	1	1
Nicotine	D009538	CXCR3	2833	Nicotine results in increased expression of CXCR3 mRNA	increases^expression	1	1
Nicotine	D009538	CXCR4	7852	[Mecamylamine co-treated with Dihydro-beta-Erythroidine co-treated with Bungarotoxins] inhibits the reaction [Nicotine results in increased expression of CXCR4 protein]	affects^cotreatment|decreases^reaction|increases^expression	1	1
Nicotine	D009538	CXCR4	7852	Nicotine results in increased expression of CXCR4 protein	increases^expression	1	1
Nicotine	D009538	CXCR4	7852	Nicotine results in increased expression of CXCR4 mRNA	increases^expression	1	1
Nicotine	D009538	CYCS	54205	Nicotine affects the localization of CYCS protein	affects^localization	1	1
Nicotine	D009538	CYCS	54205	Nicotine inhibits the reaction [1-Methyl-4-phenylpyridinium affects the localization of CYCS protein]	affects^localization|decreases^reaction	1	1
Nicotine	D009538	CYCS	54205	Nicotine results in increased secretion of CYCS protein	increases^secretion	1	1
Nicotine	D009538	CYCS	54205	Nicotine results in increased expression of CYCS protein	increases^expression	1	1
Nicotine	D009538	CYCS	54205	Folic Acid inhibits the reaction [Nicotine results in increased expression of CYCS protein]	decreases^reaction|increases^expression	1	1
Nicotine	D009538	CYCS	54205	Nicotine inhibits the reaction [[Calcium co-treated with Phosphates] affects the localization of CYCS protein]	affects^cotreatment|affects^localization|decreases^reaction	1	1
Nicotine	D009538	CYCS	54205	Nicotine results in decreased secretion of CYCS protein	decreases^secretion	1	1
Nicotine	D009538	CYP11A1	1583	Vecuronium Bromide inhibits the reaction [Nicotine results in decreased expression of CYP11A1 protein]	decreases^expression|decreases^reaction	1	1
Nicotine	D009538	CYP11A1	1583	[Nicotine co-treated with 1-Methyl-4-phenyl-1,2,3,6-tetrahydropyridine] results in increased expression of CYP11A1 mRNA	affects^cotreatment|increases^expression	1	1
Nicotine	D009538	CYP11A1	1583	Nicotine inhibits the reaction [1-Methyl-4-phenyl-1,2,3,6-tetrahydropyridine results in decreased expression of CYP11A1 mRNA]	decreases^expression|decreases^reaction	1	1
Nicotine	D009538	CYP11A1	1583	Vecuronium Bromide inhibits the reaction [Nicotine results in decreased expression of CYP11A1 mRNA]	decreases^expression|decreases^reaction	1	1
Nicotine	D009538	CYP11A1	1583	Nicotine results in decreased activity of CYP11A1 protein	decreases^activity	1	1
Nicotine	D009538	CYP11B1	1584	Nicotine results in decreased expression of CYP11B1 mRNA	decreases^expression	1	1
Nicotine	D009538	CYP17A1	1586	Nicotine results in decreased expression of CYP17A1 protein	decreases^expression	1	1
Nicotine	D009538	CYP19A1	1588	Vecuronium Bromide inhibits the reaction [Nicotine results in decreased expression of CYP19A1 protein]	decreases^expression|decreases^reaction	1	1
Nicotine	D009538	CYP19A1	1588	Nicotine results in increased activity of CYP19A1 protein	increases^activity	1	1
Nicotine	D009538	CYP19A1	1588	Vecuronium Bromide inhibits the reaction [Nicotine results in decreased expression of CYP19A1 mRNA]	decreases^expression|decreases^reaction	1	1
Nicotine	D009538	CYP1A1	1543	Acetylcysteine inhibits the reaction [Nicotine results in increased expression of CYP1A1 mRNA]	decreases^reaction|increases^expression	1	1
Nicotine	D009538	CYP1A1	1543	2-methyl-2H-pyrazole-3-carboxylic acid (2-methyl-4-o-tolylazophenyl)amide inhibits the reaction [Nicotine results in increased expression of CYP1A1 mRNA]	decreases^reaction|increases^expression	1	1
Nicotine	D009538	CYP1A1	1543	diphenyleneiodonium inhibits the reaction [Nicotine results in increased expression of CYP1A1 mRNA]	decreases^reaction|increases^expression	1	1
Nicotine	D009538	CYP1A1	1543	SR 11302 inhibits the reaction [Nicotine results in increased expression of CYP1A1 mRNA]	decreases^reaction|increases^expression	1	1
Nicotine	D009538	CYP1A1	1543	SB 203580 inhibits the reaction [Nicotine results in increased expression of CYP1A1 mRNA]	decreases^reaction|increases^expression	1	1
Nicotine	D009538	CYP1A1	1543	3-(4-methylphenylsulfonyl)-2-propenenitrile inhibits the reaction [Nicotine results in increased expression of CYP1A1 mRNA]	decreases^reaction|increases^expression	1	1
Nicotine	D009538	CYP1A1	1543	CYP1A1 protein affects the reaction [Nicotine results in increased phosphorylation of AKT1 protein]	affects^reaction|increases^phosphorylation	1	1
Nicotine	D009538	CYP1A1	1543	Acetylcysteine inhibits the reaction [Nicotine results in increased expression of CYP1A1 protein]	decreases^reaction|increases^expression	1	1
Nicotine	D009538	CYP1A2	1544	Nicotine results in decreased activity of CYP1A2 protein	decreases^activity	1	1
Nicotine	D009538	CYP1A2	1544	Nicotine results in decreased expression of CYP1A2 mRNA	decreases^expression	1	1
Nicotine	D009538	CYP1A2	1544	Nicotine results in increased expression of CYP1A2 protein	increases^expression	1	1
Nicotine	D009538	CYP26A1	1592	Nicotine results in decreased expression of CYP26A1 mRNA	decreases^expression	1	1
Nicotine	D009538	CYP26A1	1592	Nicotine results in decreased expression of CYP26A1 protein	decreases^expression	1	1
Nicotine	D009538	CYP2A1	24894	Nicotine results in increased expression of CYP2A1 mRNA	increases^expression	1	1
Nicotine	D009538	CYP2A13	1553	Nicotine inhibits the reaction [CYP2A13 protein results in increased susceptibility to Aflatoxin B1]	decreases^reaction|increases^response to substance	1	1
Nicotine	D009538	CYP2A13	1553	Nicotine results in decreased activity of CYP2A13 protein	decreases^activity	1	1
Nicotine	D009538	CYP2A13	1553	Nicotine inhibits the reaction [[CYP2A13 protein results in increased metabolism of N'-nitrosonornicotine] which results in increased abundance of 4-hydroxy-1-(3-pyridyl)-1-butanone]	decreases^reaction|increases^abundance|increases^metabolic processing	1	1
Nicotine	D009538	CYP2A2	24895	Nicotine results in increased expression of CYP2A2 mRNA	increases^expression	1	1
Nicotine	D009538	CYP2A5	13087	CYP2A5 protein results in increased metabolism of and affects the susceptibility to Nicotine	affects^response to substance|increases^metabolic processing	1	1
Nicotine	D009538	CYP2A6	1548	CYP2A6 protein mutant form affects the metabolism of Nicotine	affects^metabolic processing	1	1
Nicotine	D009538	CYP2A6	1548	Tranylcypromine inhibits the reaction [CYP2A6 protein results in increased metabolism of Nicotine]	decreases^reaction|increases^metabolic processing	1	1
Nicotine	D009538	CYP2A6	1548	[Nicotine co-treated with Ethanol] results in decreased expression of and results in decreased activity of CYP2A6 protein	affects^cotreatment|decreases^activity|decreases^expression	1	1
Nicotine	D009538	CYP2A6	1548	CYP2A6 gene mutant form results in decreased oxidation of Nicotine	decreases^oxidation	1	1
Nicotine	D009538	CYP2A6	1548	CYP2A6 exon SNP results in decreased oxidation of Nicotine	decreases^oxidation	1	1
Nicotine	D009538	CYP2A6	1548	Nicotine results in increased expression of CYP2A6 protein	increases^expression	1	1
Nicotine	D009538	CYP2A6	1548	[tryptamine results in decreased activity of CYP2A6 protein] which results in decreased abundance of Nicotine metabolite	decreases^abundance|decreases^activity	1	1
Nicotine	D009538	CYP2A6	1548	CYP2A6 gene SNP results in decreased metabolism of Nicotine	decreases^metabolic processing	1	1
Nicotine	D009538	CYP2A6	1548	CYP2A6 gene polymorphism affects the metabolism of and affects the abundance of Nicotine	affects^abundance|affects^metabolic processing	1	1
Nicotine	D009538	CYP2A6	1548	CYP2B6 gene polymorphism affects the reaction [CYP2A6 protein results in increased metabolism of Nicotine]	affects^reaction|increases^metabolic processing	1	1
Nicotine	D009538	CYP2A6	1548	[CYP2A6 protein affects the metabolism of Nicotine] which affects the chemical synthesis of Cotinine	affects^chemical synthesis|affects^metabolic processing	1	1
Nicotine	D009538	CYP2A6	1548	CYP2A6 gene SNP affects the metabolism of Nicotine	affects^metabolic processing	1	1
Nicotine	D009538	CYP2A6	1548	CYP2A6 protein results in increased hydroxylation of Nicotine	increases^hydroxylation	1	1
Nicotine	D009538	CYP2A6	1548	[Nicotine co-treated with Ethanol] results in decreased expression of CYP2A6 mRNA	affects^cotreatment|decreases^expression	1	1
Nicotine	D009538	CYP2A6	1548	CYP2A6 gene polymorphism results in increased metabolism of Nicotine	increases^metabolic processing	1	1
Nicotine	D009538	CYP2A6	1548	Nicotine results in increased expression of CYP2A6 mRNA	increases^expression	1	1
Nicotine	D009538	CYP2B1	24300	CYP2B1 protein results in increased metabolism of Nicotine	increases^metabolic processing	1	1
Nicotine	D009538	CYP2B1	24300	[Nicotine co-treated with 2,2',3,5',6-pentachlorobiphenyl] results in increased expression of CYP2B1 mRNA	affects^cotreatment|increases^expression	1	1
Nicotine	D009538	CYP2B1	24300	Nicotine results in increased expression of and results in increased activity of CYP2B1 protein	increases^activity|increases^expression	1	1
Nicotine	D009538	CYP2B1	24300	[Nicotine results in increased expression of CYP2B1 protein] which results in increased abundance of Cotinine	increases^abundance|increases^expression	1	1
Nicotine	D009538	CYP2B1	24300	[Nicotine results in increased expression of CYP2B1 protein] which results in increased metabolism of Nicotine	increases^expression|increases^metabolic processing	1	1
Nicotine	D009538	CYP2B1	24300	Nicotine results in increased expression of CYP2B1 protein	increases^expression	1	1
Nicotine	D009538	CYP2B6	1555	[Nicotine co-treated with Ethanol] results in increased expression of CYP2B6 protein	affects^cotreatment|increases^expression	1	1
Nicotine	D009538	CYP2B6	1555	Nicotine results in increased expression of CYP2B6 protein	increases^expression	1	1
Nicotine	D009538	CYP2B6	1555	CYP2B6 gene polymorphism affects the reaction [CYP2A6 protein results in increased metabolism of Nicotine]	affects^reaction|increases^metabolic processing	1	1
Nicotine	D009538	CYP2B6	1555	CYP2B6 protein results in increased oxidation of Nicotine	increases^oxidation	1	1
Nicotine	D009538	CYP2B6	1555	CYP2B6 gene polymorphism affects the oxidation of Nicotine	affects^oxidation	1	1
Nicotine	D009538	CYP2B6	1555	CYP2B6 protein results in increased metabolism of Nicotine	increases^metabolic processing	1	1
Nicotine	D009538	CYP2D22	56448	Ketoconazole inhibits the reaction [Nicotine results in increased expression of CYP2D22 protein]	decreases^reaction|increases^expression	1	1
Nicotine	D009538	CYP2D22	56448	Nicotine inhibits the reaction [Ketoconazole results in decreased expression of CYP2D22 mRNA]	decreases^expression|decreases^reaction	1	1
Nicotine	D009538	CYP2D22	56448	Nicotine results in increased expression of CYP2D22 protein	increases^expression	1	1
Nicotine	D009538	CYP2D22	56448	Ketoconazole inhibits the reaction [Nicotine inhibits the reaction [1-Methyl-4-phenyl-1,2,3,6-tetrahydropyridine results in decreased expression of CYP2D22 mRNA]]	decreases^expression|decreases^reaction	1	1
Nicotine	D009538	CYP2D22	56448	Ketoconazole inhibits the reaction [Nicotine inhibits the reaction [1-Methyl-4-phenyl-1,2,3,6-tetrahydropyridine results in decreased expression of CYP2D22 protein]]	decreases^expression|decreases^reaction	1	1
Nicotine	D009538	CYP2D22	56448	Nicotine inhibits the reaction [1-Methyl-4-phenyl-1,2,3,6-tetrahydropyridine results in decreased expression of CYP2D22 mRNA]	decreases^expression|decreases^reaction	1	1
Nicotine	D009538	CYP2D22	56448	Nicotine inhibits the reaction [1-Methyl-4-phenyl-1,2,3,6-tetrahydropyridine results in decreased expression of CYP2D22 protein]	decreases^expression|decreases^reaction	1	1
Nicotine	D009538	CYP2D22	56448	Ketoconazole inhibits the reaction [Nicotine results in increased expression of CYP2D22 mRNA]	decreases^reaction|increases^expression	1	1
Nicotine	D009538	CYP2D22	56448	Nicotine inhibits the reaction [Ketoconazole results in decreased expression of CYP2D22 protein]	decreases^expression|decreases^reaction	1	1
Nicotine	D009538	CYP2D22	56448	Nicotine results in increased expression of CYP2D22 mRNA	increases^expression	1	1
Nicotine	D009538	CYP3A2	266682	[Nicotine co-treated with 2,2',3,5',6-pentachlorobiphenyl] results in increased expression of CYP3A2 mRNA	affects^cotreatment|increases^expression	1	1
Nicotine	D009538	CYP3A4	1576	[Nicotine binds to CYP3A4 promoter] which results in increased expression of CYP3A4 mRNA	affects^binding|increases^expression	1	1
Nicotine	D009538	CYP4F3	4051	Nicotine results in increased expression of CYP4F3 mRNA	increases^expression	1	1
Nicotine	D009538	DBH	1621	[methyllycaconitine binds to and results in decreased activity of CHRNA7 protein] inhibits the reaction [Nicotine results in increased expression of DBH mRNA]	affects^binding|decreases^activity|decreases^reaction|increases^expression	1	1
Nicotine	D009538	DBH	1621	Nicotine results in increased expression of DBH mRNA	increases^expression	1	1
Nicotine	D009538	DCAF16	54876	Nicotine results in increased expression of DCAF16 mRNA	increases^expression	1	1
Nicotine	D009538	DDB1	1642	Nicotine results in decreased expression of DDB1 mRNA	decreases^expression	1	1
Nicotine	D009538	DDHD2	23259	[Nicotine co-treated with Propylene Glycol co-treated with Glycerol co-treated with Flavoring Agents] results in increased expression of DDHD2 mRNA	affects^cotreatment|increases^expression	1	1
Nicotine	D009538	DDIT3	1649	Nicotine inhibits the reaction [Cisplatin results in increased expression of DDIT3 mRNA]	decreases^reaction|increases^expression	1	1
Nicotine	D009538	DDIT3	1649	Nicotine inhibits the reaction [1-Methyl-4-phenyl-1,2,3,6-tetrahydropyridine results in increased expression of DDIT3 protein]	decreases^reaction|increases^expression	1	1
Nicotine	D009538	DDIT3	1649	Nicotine inhibits the reaction [1-Methyl-4-phenylpyridinium results in increased expression of DDIT3 protein]	decreases^reaction|increases^expression	1	1
Nicotine	D009538	DDX17	10521	Nicotine results in increased expression of DDX17 mRNA	increases^expression	1	1
Nicotine	D009538	DEDD	9191	Nicotine results in decreased expression of DEDD mRNA	decreases^expression	1	1
Nicotine	D009538	DEFB129	140881	Nicotine results in decreased expression of DEFB129 mRNA	decreases^expression	1	1
Nicotine	D009538	DFFB	1677	Nicotine results in decreased expression of DFFB mRNA	decreases^expression	1	1
Nicotine	D009538	DHCR24	1718	Nicotine results in decreased expression of DHCR24 mRNA	decreases^expression	1	1
Nicotine	D009538	DHFR	1719	Tubocurarine inhibits the reaction [Nicotine results in decreased expression of DHFR mRNA]	decreases^expression|decreases^reaction	1	1
Nicotine	D009538	DHFR	1719	Mecamylamine inhibits the reaction [Nicotine results in decreased expression of DHFR mRNA]	decreases^expression|decreases^reaction	1	1
Nicotine	D009538	DHFR	1719	alpha-cobratoxin inhibits the reaction [Nicotine results in decreased expression of DHFR mRNA]	decreases^expression|decreases^reaction	1	1
Nicotine	D009538	DHFR	1719	Nicotine results in decreased expression of DHFR mRNA	decreases^expression	1	1
Nicotine	D009538	DHPS	1725	Nicotine results in decreased expression of DHPS mRNA	decreases^expression	1	1
Nicotine	D009538	DHRS3	9249	Nicotine results in increased expression of DHRS3 mRNA	increases^expression	1	1
Nicotine	D009538	DHX36	170506	Nicotine results in increased expression of DHX36 mRNA	increases^expression	1	1
Nicotine	D009538	DLG4	1742	Nicotine results in decreased methylation of DLG4 gene	decreases^methylation	1	1
Nicotine	D009538	DNAJA1	3301	[Nicotine co-treated with 1-Methyl-4-phenyl-1,2,3,6-tetrahydropyridine] results in increased expression of DNAJA1 mRNA	affects^cotreatment|increases^expression	1	1
Nicotine	D009538	DNAJA1	3301	Nicotine inhibits the reaction [1-Methyl-4-phenyl-1,2,3,6-tetrahydropyridine results in increased expression of DNAJA1 mRNA]	decreases^reaction|increases^expression	1	1
Nicotine	D009538	DNAJB9	4189	[Nicotine co-treated with 1-Methyl-4-phenyl-1,2,3,6-tetrahydropyridine] results in increased expression of DNAJB9 mRNA	affects^cotreatment|increases^expression	1	1
Nicotine	D009538	DNAJB9	4189	Nicotine inhibits the reaction [1-Methyl-4-phenyl-1,2,3,6-tetrahydropyridine results in increased expression of DNAJB9 mRNA]	decreases^reaction|increases^expression	1	1
Nicotine	D009538	DNASE2	1777	Nicotine results in decreased expression of DNASE2 mRNA	decreases^expression	1	1
Nicotine	D009538	DNM1L	10059	Nicotine results in increased expression of DNM1L protein	increases^expression	1	1
Nicotine	D009538	DNMT1	1786	Nicotine results in decreased expression of DNMT1 mRNA	decreases^expression	1	1
Nicotine	D009538	DNMT1	1786	Dihydro-beta-Erythroidine analog inhibits the reaction [Nicotine results in decreased expression of DNMT1 mRNA]	decreases^expression|decreases^reaction	1	1
Nicotine	D009538	DPP4	1803	Nicotine inhibits the reaction [1-Methyl-4-phenyl-1,2,3,6-tetrahydropyridine results in increased expression of DPP4 mRNA]	decreases^reaction|increases^expression	1	1
Nicotine	D009538	DPP4	1803	[Nicotine co-treated with 1-Methyl-4-phenyl-1,2,3,6-tetrahydropyridine] results in increased expression of DPP4 mRNA	affects^cotreatment|increases^expression	1	1
Nicotine	D009538	DRD1	1812	Nicotine results in decreased expression of DRD1 mRNA	decreases^expression	1	1
Nicotine	D009538	DRD1	1812	[SCH 23390 binds to and results in decreased activity of DRD1 protein] which results in decreased susceptibility to Nicotine	affects^binding|decreases^activity|decreases^response to substance	1	1
Nicotine	D009538	DRD2	1813	[Raclopride binds to and results in decreased activity of DRD2 protein] which results in decreased susceptibility to Nicotine	affects^binding|decreases^activity|decreases^response to substance	1	1
Nicotine	D009538	DRD2	1813	DRD2 mRNA results in decreased susceptibility to Nicotine	decreases^response to substance	1	1
Nicotine	D009538	DRD3	1814	Nicotine results in increased expression of DRD3 protein	increases^expression	1	1
Nicotine	D009538	DTYMK	1841	Nicotine results in decreased expression of DTYMK mRNA	decreases^expression	1	1
Nicotine	D009538	DUSP1	1843	Nicotine results in increased expression of DUSP1 mRNA	increases^expression	1	1
Nicotine	D009538	DUSP11	8446	Nicotine results in decreased expression of DUSP11 mRNA	decreases^expression	1	1
Nicotine	D009538	DVL2	1856	Carbon Tetrachloride promotes the reaction [Nicotine results in increased expression of DVL2 protein]	increases^expression|increases^reaction	1	1
Nicotine	D009538	DVL2	1856	Carbon Tetrachloride promotes the reaction [Nicotine results in increased expression of DVL2 mRNA]	increases^expression|increases^reaction	1	1
Nicotine	D009538	DVL2	1856	Nicotine results in decreased expression of DVL2 mRNA	decreases^expression	1	1
Nicotine	D009538	DYNC1LI2	1783	Nicotine results in increased expression of DYNC1LI2 mRNA	increases^expression	1	1
Nicotine	D009538	E2F1	1869	Nicotine promotes the reaction [E2F1 protein binds to CDC6 promoter]	affects^binding|increases^reaction	1	1
Nicotine	D009538	E2F1	1869	Nicotine promotes the reaction [E2F1 protein binds to BIRC5 promoter]	affects^binding|increases^reaction	1	1
Nicotine	D009538	E2F1	1869	MK-886 inhibits the reaction [Nicotine results in increased expression of E2F1 protein]	decreases^reaction|increases^expression	1	1
Nicotine	D009538	E2F1	1869	Nicotine results in increased expression of E2F1 protein	increases^expression	1	1
Nicotine	D009538	E2F1	1869	Nicotine promotes the reaction [E2F1 protein binds to CDC25A promoter]	affects^binding|increases^reaction	1	1
Nicotine	D009538	E2F2	1870	Nicotine promotes the reaction [E2F2 protein binds to CDC6 promoter]	affects^binding|increases^reaction	1	1
Nicotine	D009538	E2F2	1870	Nicotine promotes the reaction [E2F2 protein binds to CDC25A promoter]	affects^binding|increases^reaction	1	1
Nicotine	D009538	E2F3	1871	Nicotine promotes the reaction [E2F3 protein binds to CDC25A promoter]	affects^binding|increases^reaction	1	1
Nicotine	D009538	E2F3	1871	Nicotine promotes the reaction [E2F3 protein binds to CDC6 promoter]	affects^binding|increases^reaction	1	1
Nicotine	D009538	E2F4	1874	Nicotine inhibits the reaction [E2F4 protein binds to CDC6 promoter]	affects^binding|decreases^reaction	1	1
Nicotine	D009538	E2F4	1874	Nicotine inhibits the reaction [E2F4 protein binds to CDC25A promoter]	affects^binding|decreases^reaction	1	1
Nicotine	D009538	E2F5	1875	Nicotine inhibits the reaction [E2F5 protein binds to CDC6 promoter]	affects^binding|decreases^reaction	1	1
Nicotine	D009538	E2F5	1875	Nicotine inhibits the reaction [E2F5 protein binds to CDC25A promoter]	affects^binding|decreases^reaction	1	1
Nicotine	D009538	EBF2	64641	Nicotine results in increased expression of EBF2 mRNA	increases^expression	1	1
Nicotine	D009538	ECM1	1893	[Nicotine co-treated with 1-Methyl-4-phenyl-1,2,3,6-tetrahydropyridine] results in decreased expression of ECM1 mRNA	affects^cotreatment|decreases^expression	1	1
Nicotine	D009538	ECM1	1893	Nicotine promotes the reaction [1-Methyl-4-phenyl-1,2,3,6-tetrahydropyridine results in decreased expression of ECM1 mRNA]	decreases^expression|increases^reaction	1	1
Nicotine	D009538	EDN1	1906	NGF protein affects the reaction [Nicotine results in increased expression of EDN1 mRNA]	affects^reaction|increases^expression	1	1
Nicotine	D009538	EDN1	1906	MIR98 mRNA inhibits the reaction [Nicotine results in increased expression of EDN1 mRNA]	decreases^reaction|increases^expression	1	1
Nicotine	D009538	EDN1	1906	Rosiglitazone inhibits the reaction [Nicotine results in increased expression of EDN1 mRNA]	decreases^reaction|increases^expression	1	1
Nicotine	D009538	EDN1	1906	Nicotine results in increased expression of EDN1 mRNA	increases^expression	1	1
Nicotine	D009538	EDN1	1906	Nicotine results in increased expression of EDN1 protein	increases^expression	1	1
Nicotine	D009538	EDNRA	1909	Nicotine results in decreased expression of EDNRA mRNA	decreases^expression	1	1
Nicotine	D009538	EDNRB	1910	Nicotine results in increased activity of EDNRB protein	increases^activity	1	1
Nicotine	D009538	EEF2	1938	[Nicotine results in increased expression of UBA2 protein] which results in increased sumoylation of EEF2 protein	increases^expression|increases^sumoylation	1	1
Nicotine	D009538	EEF2	1938	Nicotine results in increased expression of EEF2 protein modified form	increases^expression	1	1
Nicotine	D009538	EFHD1	80303	Nicotine results in decreased expression of EFHD1 mRNA	decreases^expression	1	1
Nicotine	D009538	EFNA2	1943	Nicotine results in increased expression of EFNA2 mRNA	increases^expression	1	1
Nicotine	D009538	EFNB3	1949	[Nicotine co-treated with 1-Methyl-4-phenyl-1,2,3,6-tetrahydropyridine] results in decreased expression of EFNB3 mRNA	affects^cotreatment|decreases^expression	1	1
Nicotine	D009538	EFNB3	1949	Nicotine inhibits the reaction [1-Methyl-4-phenyl-1,2,3,6-tetrahydropyridine results in increased expression of EFNB3 mRNA]	decreases^reaction|increases^expression	1	1
Nicotine	D009538	EGFR	1956	Nicotine results in increased phosphorylation of EGFR protein	increases^phosphorylation	1	1
Nicotine	D009538	EGFR	1956	AG 1879 inhibits the reaction [Nicotine results in increased phosphorylation of EGFR protein]	decreases^reaction|increases^phosphorylation	1	1
Nicotine	D009538	EGFR	1956	Nicotine results in decreased expression of EGFR mRNA	decreases^expression	1	1
Nicotine	D009538	EGL-10	179707	Nicotine results in increased expression of EGL-10 mRNA	increases^expression	1	1
Nicotine	D009538	EGL-44	174005	Nicotine results in increased expression of EGL-44 mRNA	increases^expression	1	1
Nicotine	D009538	EGR1	1958	EGR1 protein inhibits the reaction [triethyl-(beta-4-stilbenoxyethyl)ammonium inhibits the reaction [Nicotine results in increased secretion of FGF2 protein]]	decreases^reaction|increases^secretion	1	1
Nicotine	D009538	EGR1	1958	Vecuronium Bromide inhibits the reaction [Nicotine results in increased expression of EGR1 protein]	decreases^reaction|increases^expression	1	1
Nicotine	D009538	EGR1	1958	[triethyl-(beta-4-stilbenoxyethyl)ammonium inhibits the reaction [Nicotine promotes the reaction [EGR1 protein binds to FGF2 promoter]]] which results in decreased expression of FGF2 mRNA	affects^binding|decreases^expression|decreases^reaction|increases^reaction	1	1
Nicotine	D009538	EGR1	1958	[Nicotine co-treated with 1-Methyl-4-phenyl-1,2,3,6-tetrahydropyridine] results in decreased expression of EGR1 mRNA	affects^cotreatment|decreases^expression	1	1
Nicotine	D009538	EGR1	1958	Nicotine inhibits the reaction [1-Methyl-4-phenyl-1,2,3,6-tetrahydropyridine results in decreased expression of EGR1 mRNA]	decreases^expression|decreases^reaction	1	1
Nicotine	D009538	EGR1	1958	triethyl-(beta-4-stilbenoxyethyl)ammonium inhibits the reaction [Nicotine promotes the reaction [EGR1 protein binds to FGF2 promoter]]	affects^binding|decreases^reaction|increases^reaction	1	1
Nicotine	D009538	EGR1	1958	triethyl-(beta-4-stilbenoxyethyl)ammonium inhibits the reaction [Nicotine results in increased expression of EGR1 protein]	decreases^reaction|increases^expression	1	1
Nicotine	D009538	EGR1	1958	Nicotine promotes the reaction [EGR1 protein binds to FGF2 promoter]	affects^binding|increases^reaction	1	1
Nicotine	D009538	EGR1	1958	EGR1 protein promotes the reaction [Nicotine results in decreased expression of HSD11B2 mRNA]	decreases^expression|increases^reaction	1	1
Nicotine	D009538	EGR1	1958	EGR1 protein promotes the reaction [Nicotine results in decreased expression of HSD11B2 protein]	decreases^expression|increases^reaction	1	1
Nicotine	D009538	EGR1	1958	Vecuronium Bromide inhibits the reaction [Nicotine results in increased expression of EGR1 mRNA]	decreases^reaction|increases^expression	1	1
Nicotine	D009538	EGR2	1959	Nicotine results in increased expression of EGR2 mRNA	increases^expression	1	1
Nicotine	D009538	EGR3	1960	Nicotine results in decreased expression of EGR3 mRNA	decreases^expression	1	1
Nicotine	D009538	EIF2AK2	5610	Nicotine results in increased expression of EIF2AK2 mRNA	increases^expression	1	1
Nicotine	D009538	EIF2AK3	9451	Nicotine results in increased phosphorylation of EIF2AK3 protein	increases^phosphorylation	1	1
Nicotine	D009538	EIF2AK3	9451	ursodoxicoltaurine inhibits the reaction [Nicotine results in increased phosphorylation of EIF2AK3 protein]	decreases^reaction|increases^phosphorylation	1	1
Nicotine	D009538	EIF2AK3	9451	Mecamylamine inhibits the reaction [Nicotine results in increased phosphorylation of EIF2AK3 protein]	decreases^reaction|increases^phosphorylation	1	1
Nicotine	D009538	EIF2B4	8890	[Nicotine co-treated with 1-Methyl-4-phenyl-1,2,3,6-tetrahydropyridine] results in decreased expression of EIF2B4 mRNA	affects^cotreatment|decreases^expression	1	1
Nicotine	D009538	EIF2B4	8890	Nicotine inhibits the reaction [1-Methyl-4-phenyl-1,2,3,6-tetrahydropyridine results in decreased expression of EIF2B4 mRNA]	decreases^expression|decreases^reaction	1	1
Nicotine	D009538	EIF2S1	1965	Nicotine results in increased phosphorylation of EIF2S1 protein	increases^phosphorylation	1	1
Nicotine	D009538	EIF4E	1977	EIF4E protein affects the reaction [Nicotine results in increased expression of BCL2 protein]	affects^reaction|increases^expression	1	1
Nicotine	D009538	EIF4E	1977	[Nicotine co-treated with 1-Methyl-4-phenyl-1,2,3,6-tetrahydropyridine] results in decreased expression of EIF4E mRNA	affects^cotreatment|decreases^expression	1	1
Nicotine	D009538	EIF4E	1977	Nicotine affects the reaction [1-Methyl-4-phenyl-1,2,3,6-tetrahydropyridine results in decreased expression of EIF4E mRNA]	affects^reaction|decreases^expression	1	1
Nicotine	D009538	EIF4E	1977	Nicotine promotes the reaction [EIF4EBP1 protein binds to EIF4E protein]	affects^binding|increases^reaction	1	1
Nicotine	D009538	EIF4E	1977	EIF4E protein affects the reaction [Nicotine results in increased expression of CCND1 protein]	affects^reaction|increases^expression	1	1
Nicotine	D009538	EIF4E	1977	EIF4E protein affects the reaction [Nicotine results in increased expression of MYC protein]	affects^reaction|increases^expression	1	1
Nicotine	D009538	EIF4E	1977	EIF4E protein affects the reaction [Nicotine results in increased expression of VEGFA protein]	affects^reaction|increases^expression	1	1
Nicotine	D009538	EIF4E3	317649	[nickel chloride co-treated with Nicotine] results in increased expression of EIF4E3 mRNA	affects^cotreatment|increases^expression	1	1
Nicotine	D009538	EIF4EBP1	1978	Nicotine results in increased expression of and results in increased phosphorylation of EIF4EBP1 protein	increases^expression|increases^phosphorylation	1	1
Nicotine	D009538	EIF4EBP1	1978	[Nicotine results in increased phosphorylation of and results in increased activity of AKT1 protein] which results in increased phosphorylation of EIF4EBP1 protein	increases^activity|increases^phosphorylation	1	1
Nicotine	D009538	EIF4EBP1	1978	Nicotine promotes the reaction [EIF4EBP1 protein binds to EIF4E protein]	affects^binding|increases^reaction	1	1
Nicotine	D009538	EIF5	1983	[Nicotine co-treated with 1-Methyl-4-phenyl-1,2,3,6-tetrahydropyridine] results in decreased expression of EIF5 mRNA	affects^cotreatment|decreases^expression	1	1
Nicotine	D009538	EIF5	1983	Nicotine inhibits the reaction [1-Methyl-4-phenyl-1,2,3,6-tetrahydropyridine results in increased expression of EIF5 mRNA]	decreases^reaction|increases^expression	1	1
Nicotine	D009538	ELK1	2002	Vecuronium Bromide inhibits the reaction [Nicotine results in increased phosphorylation of ELK1 protein]	decreases^reaction|increases^phosphorylation	1	1
Nicotine	D009538	EMC3	55831	Nicotine results in decreased expression of EMC3 mRNA	decreases^expression	1	1
Nicotine	D009538	EMCN	51705	Nicotine results in increased expression of EMCN mRNA	increases^expression	1	1
Nicotine	D009538	EML4	27436	Tubocurarine inhibits the reaction [Nicotine results in decreased expression of EML4 mRNA]	decreases^expression|decreases^reaction	1	1
Nicotine	D009538	EML4	27436	alpha-cobratoxin inhibits the reaction [Nicotine results in decreased expression of EML4 mRNA]	decreases^expression|decreases^reaction	1	1
Nicotine	D009538	EML4	27436	Nicotine results in decreased expression of EML4 mRNA	decreases^expression	1	1
Nicotine	D009538	EML4	27436	Mecamylamine promotes the reaction [Nicotine results in decreased expression of EML4 mRNA]	decreases^expression|increases^reaction	1	1
Nicotine	D009538	EMP1	2012	Nicotine results in increased expression of EMP1 mRNA	increases^expression	1	1
Nicotine	D009538	ENC1	8507	Nicotine results in decreased expression of ENC1 mRNA	decreases^expression	1	1
Nicotine	D009538	ENG	2022	Nicotine results in decreased expression of ENG mRNA	decreases^expression	1	1
Nicotine	D009538	ENO1	2023	Nicotine inhibits the reaction [1-Methyl-4-phenyl-1,2,3,6-tetrahydropyridine results in decreased expression of ENO1 mRNA]	decreases^expression|decreases^reaction	1	1
Nicotine	D009538	ENO1	2023	[Nicotine co-treated with 1-Methyl-4-phenyl-1,2,3,6-tetrahydropyridine] results in decreased expression of ENO1 mRNA	affects^cotreatment|decreases^expression	1	1
Nicotine	D009538	ENTPD3	956	Nicotine results in increased expression of ENTPD3 mRNA	increases^expression	1	1
Nicotine	D009538	EPHA3	2042	Nicotine results in decreased expression of EPHA3 mRNA	decreases^expression	1	1
Nicotine	D009538	EPHB3	2049	Nicotine results in decreased expression of EPHB3 mRNA	decreases^expression	1	1
Nicotine	D009538	EPO	2056	Nicotine results in increased expression of EPO mRNA	increases^expression	1	1
Nicotine	D009538	ERN1	2081	[Nicotine co-treated with 1-Methyl-4-phenyl-1,2,3,6-tetrahydropyridine] results in increased expression of ERN1 mRNA	affects^cotreatment|increases^expression	1	1
Nicotine	D009538	ERN1	2081	Nicotine affects the reaction [1-Methyl-4-phenyl-1,2,3,6-tetrahydropyridine results in increased expression of ERN1 mRNA]	affects^reaction|increases^expression	1	1
Nicotine	D009538	ERP44	23071	[Nicotine co-treated with 1-Methyl-4-phenyl-1,2,3,6-tetrahydropyridine] results in decreased expression of ERP44 mRNA	affects^cotreatment|decreases^expression	1	1
Nicotine	D009538	ERP44	23071	Nicotine inhibits the reaction [1-Methyl-4-phenyl-1,2,3,6-tetrahydropyridine results in increased expression of ERP44 mRNA]	decreases^reaction|increases^expression	1	1
Nicotine	D009538	ERRFI1	54206	Nicotine results in increased expression of ERRFI1 mRNA	increases^expression	1	1
Nicotine	D009538	ESR1	2099	Nicotine results in decreased expression of ESR1 mRNA	decreases^expression	1	1
Nicotine	D009538	ETFA	2108	Nicotine inhibits the reaction [1-Methyl-4-phenyl-1,2,3,6-tetrahydropyridine results in decreased expression of ETFA mRNA]	decreases^expression|decreases^reaction	1	1
Nicotine	D009538	ETFA	2108	[Nicotine co-treated with 1-Methyl-4-phenyl-1,2,3,6-tetrahydropyridine] results in decreased expression of ETFA mRNA	affects^cotreatment|decreases^expression	1	1
Nicotine	D009538	ETFB	2109	Nicotine results in decreased expression of ETFB mRNA	decreases^expression	1	1
Nicotine	D009538	EVPLL	645027	Nicotine results in increased expression of EVPLL mRNA	increases^expression	1	1
Nicotine	D009538	EZR	7430	Nicotine results in increased expression of EZR mRNA	increases^expression	1	1
Nicotine	D009538	EZR	7430	[Nicotine co-treated with 1-Methyl-4-phenyl-1,2,3,6-tetrahydropyridine] results in decreased expression of EZR mRNA	affects^cotreatment|decreases^expression	1	1
Nicotine	D009538	EZR	7430	Nicotine inhibits the reaction [1-Methyl-4-phenyl-1,2,3,6-tetrahydropyridine results in decreased expression of EZR mRNA]	decreases^expression|decreases^reaction	1	1
Nicotine	D009538	F2	2147	Nicotine results in increased expression of F2 mRNA	increases^expression	1	1
Nicotine	D009538	F2RL2	2151	Nicotine results in increased expression of F2RL2 mRNA	increases^expression	1	1
Nicotine	D009538	F3	2152	Nicotine results in increased expression of F3 mRNA	increases^expression	1	1
Nicotine	D009538	FAH	2184	Nicotine results in increased expression of FAH mRNA	increases^expression	1	1
Nicotine	D009538	FAM107A	11170	Nicotine results in decreased expression of FAM107A mRNA	decreases^expression	1	1
Nicotine	D009538	FAM120A	23196	Nicotine results in decreased expression of FAM120A mRNA	decreases^expression	1	1
Nicotine	D009538	FAM83F	113828	Nicotine results in increased expression of FAM83F mRNA	increases^expression	1	1
Nicotine	D009538	FAS	355	Nicotine results in increased expression of FAS mRNA	increases^expression	1	1
Nicotine	D009538	FASLG	356	Nicotine results in increased expression of FASLG protein	increases^expression	1	1
Nicotine	D009538	FASLG	356	Nicotine affects the expression of FASLG mRNA	affects^expression	1	1
Nicotine	D009538	FASLG	356	Nicotine results in increased expression of FASLG protein alternative form	increases^expression	1	1
Nicotine	D009538	FASN	2194	Nicotine results in increased expression of FASN protein	increases^expression	1	1
Nicotine	D009538	FASN	2194	Nicotine affects the expression of FASN mRNA	affects^expression	1	1
Nicotine	D009538	FASN	2194	Nicotine promotes the reaction [NR1H3 protein binds to FASN promoter]	affects^binding|increases^reaction	1	1
Nicotine	D009538	FAT1	2195	Nicotine results in increased expression of FAT1 mRNA	increases^expression	1	1
Nicotine	D009538	FAT2	2196	Nicotine results in increased expression of FAT2 mRNA	increases^expression	1	1
Nicotine	D009538	FBN1	2200	Nicotine results in increased expression of FBN1 mRNA	increases^expression	1	1
Nicotine	D009538	FBXL12	54850	[Nicotine co-treated with 1-Methyl-4-phenyl-1,2,3,6-tetrahydropyridine] results in decreased expression of FBXL12 mRNA	affects^cotreatment|decreases^expression	1	1
Nicotine	D009538	FBXL12	54850	Nicotine inhibits the reaction [1-Methyl-4-phenyl-1,2,3,6-tetrahydropyridine results in decreased expression of FBXL12 mRNA]	decreases^expression|decreases^reaction	1	1
Nicotine	D009538	FBXW5	54461	Nicotine results in decreased expression of FBXW5 mRNA	decreases^expression	1	1
Nicotine	D009538	FEZ1	9638	alpha-cobratoxin promotes the reaction [Nicotine results in decreased expression of FEZ1 mRNA alternative form]	decreases^expression|increases^reaction	1	1
Nicotine	D009538	FEZ1	9638	Tubocurarine promotes the reaction [Nicotine results in decreased expression of FEZ1 mRNA]	decreases^expression|increases^reaction	1	1
Nicotine	D009538	FEZ1	9638	Nicotine results in decreased expression of FEZ1 mRNA	decreases^expression	1	1
Nicotine	D009538	FEZ1	9638	Nicotine results in increased expression of FEZ1 mRNA	increases^expression	1	1
Nicotine	D009538	FGF2	2247	EGR1 protein inhibits the reaction [triethyl-(beta-4-stilbenoxyethyl)ammonium inhibits the reaction [Nicotine results in increased secretion of FGF2 protein]]	decreases^reaction|increases^secretion	1	1
Nicotine	D009538	FGF2	2247	[triethyl-(beta-4-stilbenoxyethyl)ammonium inhibits the reaction [Nicotine promotes the reaction [EGR1 protein binds to FGF2 promoter]]] which results in decreased expression of FGF2 mRNA	affects^binding|decreases^expression|decreases^reaction|increases^reaction	1	1
Nicotine	D009538	FGF2	2247	triethyl-(beta-4-stilbenoxyethyl)ammonium inhibits the reaction [Nicotine promotes the reaction [EGR1 protein binds to FGF2 promoter]]	affects^binding|decreases^reaction|increases^reaction	1	1
Nicotine	D009538	FGF2	2247	Nicotine promotes the reaction [EGR1 protein binds to FGF2 promoter]	affects^binding|increases^reaction	1	1
Nicotine	D009538	FGF2	2247	triethyl-(beta-4-stilbenoxyethyl)ammonium inhibits the reaction [Nicotine results in increased expression of FGF2 mRNA]	decreases^reaction|increases^expression	1	1
Nicotine	D009538	FGF2	2247	triethyl-(beta-4-stilbenoxyethyl)ammonium inhibits the reaction [Nicotine results in increased secretion of FGF2 protein]	decreases^reaction|increases^secretion	1	1
Nicotine	D009538	FGF2	2247	Mecamylamine inhibits the reaction [Nicotine results in increased expression of FGF2 mRNA]	decreases^reaction|increases^expression	1	1
Nicotine	D009538	FGF2	2247	Nicotine results in decreased expression of FGF2 protein	decreases^expression	1	1
Nicotine	D009538	FGF7	2252	Nicotine promotes the reaction [Quartz results in increased expression of FGF7 protein]	increases^expression|increases^reaction	1	1
Nicotine	D009538	FLRT2	23768	Nicotine results in increased expression of FLRT2 mRNA	increases^expression	1	1
Nicotine	D009538	FLT3	2322	Nicotine results in decreased expression of FLT3 mRNA	decreases^expression	1	1
Nicotine	D009538	FMO3	2328	FMO3 protein results in increased metabolism of Nicotine	increases^metabolic processing	1	1
Nicotine	D009538	FN1	2335	Nicotine results in increased expression of FN1 mRNA	increases^expression	1	1
Nicotine	D009538	FN1	2335	Nicotine promotes the reaction [Quartz results in increased expression of FN1 protein]	increases^expression|increases^reaction	1	1
Nicotine	D009538	FN1	2335	Rosiglitazone inhibits the reaction [Nicotine results in increased expression of FN1 mRNA]	decreases^reaction|increases^expression	1	1
Nicotine	D009538	FN1	2335	MIR98 mRNA inhibits the reaction [Nicotine results in increased expression of FN1 mRNA]	decreases^reaction|increases^expression	1	1
Nicotine	D009538	FN1	2335	NGF protein affects the reaction [Nicotine results in increased expression of FN1 mRNA]	affects^reaction|increases^expression	1	1
Nicotine	D009538	FN1	2335	Nicotine results in decreased expression of FN1 mRNA	decreases^expression	1	1
Nicotine	D009538	FOLR1	2348	Nicotine results in increased expression of FOLR1 mRNA	increases^expression	1	1
Nicotine	D009538	FOS	2353	Acetaldehyde promotes the reaction [Nicotine results in increased expression of FOS mRNA]	increases^expression|increases^reaction	1	1
Nicotine	D009538	FOS	2353	Nicotine results in decreased expression of FOS mRNA	decreases^expression	1	1
Nicotine	D009538	FOS	2353	Nicotine results in increased expression of FOS	increases^expression	1	1
Nicotine	D009538	FOS	2353	Tubocurarine inhibits the reaction [Nicotine results in increased expression of FOS]	decreases^reaction|increases^expression	1	1
Nicotine	D009538	FOS	2353	Saponins inhibits the reaction [Nicotine results in increased expression of FOS protein]	decreases^reaction|increases^expression	1	1
Nicotine	D009538	FOS	2353	[U 0126 results in decreased activity of [MAPK1 protein co-treated with MAPK3 protein]] inhibits the reaction [Nicotine results in increased expression of FOS protein]	affects^cotreatment|decreases^activity|decreases^reaction|increases^expression	1	1
Nicotine	D009538	FOS	2353	Nicotine deficiency affects the expression of FOS protein	affects^expression	1	1
Nicotine	D009538	FOS	2353	SB 203580 inhibits the reaction [Nicotine results in increased phosphorylation of FOS protein]	decreases^reaction|increases^phosphorylation	1	1
Nicotine	D009538	FOSB	2354	Nicotine results in increased expression of FOSB protein	increases^expression	1	1
Nicotine	D009538	FOXO1	2308	[Nicotine results in increased phosphorylation of and results in increased activity of AKT1 protein] which results in increased phosphorylation of FOXO1 protein	increases^activity|increases^phosphorylation	1	1
Nicotine	D009538	FOXP1	27086	Nicotine results in decreased expression of FOXP1 mRNA	decreases^expression	1	1
Nicotine	D009538	FOXP3	50943	Nicotine results in decreased expression of FOXP3 protein	decreases^expression	1	1
Nicotine	D009538	FSHB	2488	Nicotine results in decreased expression of FSHB mRNA	decreases^expression	1	1
Nicotine	D009538	FSHR	2492	Nicotine results in decreased expression of FSHR mRNA	decreases^expression	1	1
Nicotine	D009538	FTH1P20	729009	Nicotine results in increased expression of FTH1P20 mRNA	increases^expression	1	1
Nicotine	D009538	FXYD1	5348	Nicotine results in increased expression of FXYD1 mRNA	increases^expression	1	1
Nicotine	D009538	FXYD7	53822	Nicotine results in decreased expression of FXYD7 mRNA	decreases^expression	1	1
Nicotine	D009538	FYN	2534	Nicotine results in increased phosphorylation of and results in increased activity of FYN protein	increases^activity|increases^phosphorylation	1	1
Nicotine	D009538	FYN	2534	LCK protein promotes the reaction [Nicotine results in increased phosphorylation of and results in increased activity of FYN protein]	increases^activity|increases^phosphorylation|increases^reaction	1	1
Nicotine	D009538	G6PD	2539	Nicotine results in decreased activity of G6PD protein	decreases^activity	1	1
Nicotine	D009538	GAB1	2549	[Nicotine co-treated with 1-Methyl-4-phenyl-1,2,3,6-tetrahydropyridine] results in decreased expression of GAB1 mRNA	affects^cotreatment|decreases^expression	1	1
Nicotine	D009538	GAB1	2549	Nicotine inhibits the reaction [1-Methyl-4-phenyl-1,2,3,6-tetrahydropyridine results in increased expression of GAB1 mRNA]	decreases^reaction|increases^expression	1	1
Nicotine	D009538	GABRA3	2556	Nicotine results in increased expression of GABRA3 mRNA	increases^expression	1	1
Nicotine	D009538	GABRA5	2558	Nicotine results in increased expression of GABRA5 mRNA	increases^expression	1	1
Nicotine	D009538	GABRA6	2559	Nicotine results in increased expression of GABRA6 mRNA	increases^expression	1	1
Nicotine	D009538	GABRG2	2566	Nicotine results in increased expression of GABRG2 mRNA	increases^expression	1	1
Nicotine	D009538	GAD1	2571	Dihydro-beta-Erythroidine analog inhibits the reaction [Nicotine results in increased expression of GAD1 mRNA]	decreases^reaction|increases^expression	1	1
Nicotine	D009538	GAD1	2571	Nicotine results in increased expression of GAD1 protein	increases^expression	1	1
Nicotine	D009538	GAD1	2571	Nicotine results in decreased methylation of GAD1 promoter	decreases^methylation	1	1
Nicotine	D009538	GAD2	2572	Nicotine results in decreased expression of GAD2 mRNA	decreases^expression	1	1
Nicotine	D009538	GAL	51083	Nicotine results in decreased expression of GAL mRNA	decreases^expression	1	1
Nicotine	D009538	GALE	2582	Nicotine results in decreased expression of GALE mRNA	decreases^expression	1	1
Nicotine	D009538	GALK2	2585	Nicotine results in increased expression of GALK2 mRNA	increases^expression	1	1
Nicotine	D009538	GAP43	2596	Nicotine inhibits the reaction [1-Methyl-4-phenyl-1,2,3,6-tetrahydropyridine results in decreased expression of GAP43 protein]	decreases^expression|decreases^reaction	1	1
Nicotine	D009538	GAP43	2596	[Nicotine co-treated with Polylactic Acid-Polyglycolic Acid Copolymer] inhibits the reaction [1-Methyl-4-phenyl-1,2,3,6-tetrahydropyridine results in decreased expression of GAP43 protein]	affects^cotreatment|decreases^expression|decreases^reaction	1	1
Nicotine	D009538	GAP43	2596	Nicotine inhibits the reaction [1-Methyl-4-phenyl-1,2,3,6-tetrahydropyridine results in decreased expression of GAP43 mRNA]	decreases^expression|decreases^reaction	1	1
Nicotine	D009538	GAP43	2596	[Nicotine co-treated with Polylactic Acid-Polyglycolic Acid Copolymer] inhibits the reaction [1-Methyl-4-phenyl-1,2,3,6-tetrahydropyridine results in decreased expression of GAP43 mRNA]	affects^cotreatment|decreases^expression|decreases^reaction	1	1
Nicotine	D009538	GAPDH	2597	[Nicotine co-treated with 1-Methyl-4-phenyl-1,2,3,6-tetrahydropyridine] results in decreased expression of GAPDH mRNA	affects^cotreatment|decreases^expression	1	1
Nicotine	D009538	GAPDH	2597	Nicotine inhibits the reaction [1-Methyl-4-phenyl-1,2,3,6-tetrahydropyridine results in decreased expression of GAPDH mRNA]	decreases^expression|decreases^reaction	1	1
Nicotine	D009538	GATA2	2624	Bungarotoxins inhibits the reaction [Nicotine results in increased expression of GATA2 mRNA]	decreases^reaction|increases^expression	1	1
Nicotine	D009538	GATA2	2624	U 0126 inhibits the reaction [Nicotine results in increased expression of GATA2 mRNA]	decreases^reaction|increases^expression	1	1
Nicotine	D009538	GATA2	2624	U 0126 inhibits the reaction [Nicotine results in increased expression of GATA2 protein]	decreases^reaction|increases^expression	1	1
Nicotine	D009538	GATA2	2624	5-iodo-3-((3,5-dibromo-4-hydroxyphenyl)methylene)-2-indolinone inhibits the reaction [Nicotine results in increased expression of GATA2 protein]	decreases^reaction|increases^expression	1	1
Nicotine	D009538	GATA2	2624	5-iodo-3-((3,5-dibromo-4-hydroxyphenyl)methylene)-2-indolinone inhibits the reaction [Nicotine results in increased expression of GATA2 mRNA]	decreases^reaction|increases^expression	1	1
Nicotine	D009538	GATA2	2624	manumycin inhibits the reaction [Nicotine results in increased expression of GATA2 protein]	decreases^reaction|increases^expression	1	1
Nicotine	D009538	GATA2	2624	manumycin inhibits the reaction [Nicotine results in increased expression of GATA2 mRNA]	decreases^reaction|increases^expression	1	1
Nicotine	D009538	GATA2	2624	CHRNA7 protein affects the reaction [Nicotine results in increased expression of GATA2 protein]	affects^reaction|increases^expression	1	1
Nicotine	D009538	GATA2	2624	CHRNA7 protein affects the reaction [Nicotine results in increased expression of GATA2 mRNA]	affects^reaction|increases^expression	1	1
Nicotine	D009538	GATA2	2624	Bungarotoxins inhibits the reaction [Nicotine results in increased expression of GATA2 protein]	decreases^reaction|increases^expression	1	1
Nicotine	D009538	GATA2	2624	Nicotine results in increased expression of GATA2 protein	increases^expression	1	1
Nicotine	D009538	GATA2	2624	Nicotine results in increased expression of GATA2 mRNA	increases^expression	1	1
Nicotine	D009538	GATA2	2624	GATA2 protein affects the reaction [Nicotine results in increased expression of CHRNA7 mRNA]	affects^reaction|increases^expression	1	1
Nicotine	D009538	GATA2	2624	GATA2 protein affects the reaction [Nicotine results in increased expression of CHRNA7 protein]	affects^reaction|increases^expression	1	1
Nicotine	D009538	GATA4	2626	Nicotine promotes the reaction [[GATA4 protein binds to SP1 protein] which binds to CHRNA7 protein]	affects^binding|increases^reaction	1	1
Nicotine	D009538	GATA4	2626	Nicotine promotes the reaction [GATA6 protein binds to GATA4 protein binds to SP1 protein binds to CHRNA7 promoter]	affects^binding|increases^reaction	1	1
Nicotine	D009538	GATA4	2626	[GATA4 co-treated with GATA6] affects the reaction [Nicotine results in increased expression of CHRNA7 mRNA]	affects^cotreatment|affects^reaction|increases^expression	1	1
Nicotine	D009538	GATA4	2626	Nicotine promotes the reaction [GATA4 protein binds to SP1 protein]	affects^binding|increases^reaction	1	1
Nicotine	D009538	GATA6	2627	Nicotine promotes the reaction [[GATA6 protein binds to SP1 protein] which binds to CHRNA7 protein]	affects^binding|increases^reaction	1	1
Nicotine	D009538	GATA6	2627	Nicotine inhibits the reaction [1-Methyl-4-phenyl-1,2,3,6-tetrahydropyridine results in increased expression of GATA6 mRNA]	decreases^reaction|increases^expression	1	1
Nicotine	D009538	GATA6	2627	Nicotine promotes the reaction [GATA6 protein binds to GATA4 protein binds to SP1 protein binds to CHRNA7 promoter]	affects^binding|increases^reaction	1	1
Nicotine	D009538	GATA6	2627	Nicotine promotes the reaction [GATA6 protein binds to SP1 protein]	affects^binding|increases^reaction	1	1
Nicotine	D009538	GATA6	2627	[Nicotine co-treated with 1-Methyl-4-phenyl-1,2,3,6-tetrahydropyridine] results in increased expression of GATA6 mRNA	affects^cotreatment|increases^expression	1	1
Nicotine	D009538	GATA6	2627	[GATA4 co-treated with GATA6] affects the reaction [Nicotine results in increased expression of CHRNA7 mRNA]	affects^cotreatment|affects^reaction|increases^expression	1	1
Nicotine	D009538	GATAD2B	57459	Nicotine results in increased expression of GATAD2B mRNA	increases^expression	1	1
Nicotine	D009538	GCH1	2643	Nicotine results in increased expression of GCH1 mRNA	increases^expression	1	1
Nicotine	D009538	GCLC	2729	[Nicotine co-treated with 1-Methyl-4-phenyl-1,2,3,6-tetrahydropyridine] results in decreased expression of GCLC mRNA	affects^cotreatment|decreases^expression	1	1
Nicotine	D009538	GCLC	2729	Nicotine inhibits the reaction [1-Methyl-4-phenyl-1,2,3,6-tetrahydropyridine results in decreased expression of GCLC mRNA]	decreases^expression|decreases^reaction	1	1
Nicotine	D009538	GCM1	8521	Nicotine results in decreased expression of GCM1 mRNA	decreases^expression	1	1
Nicotine	D009538	GCM1	8521	Nicotine results in decreased expression of GCM1 protein	decreases^expression	1	1
Nicotine	D009538	GCNT2	2651	Nicotine results in increased expression of GCNT2 mRNA	increases^expression	1	1
Nicotine	D009538	GCNT2	2651	Nicotine results in decreased expression of GCNT2 mRNA	decreases^expression	1	1
Nicotine	D009538	GDF1	2657	Nicotine results in increased expression of GDF1 mRNA	increases^expression	1	1
Nicotine	D009538	GEM	2669	Nicotine results in increased expression of GEM mRNA	increases^expression	1	1
Nicotine	D009538	GFAP	2670	Nicotine results in increased expression of GFAP mRNA	increases^expression	1	1
Nicotine	D009538	GFAP	2670	Nicotine results in decreased expression of GFAP mRNA	decreases^expression	1	1
Nicotine	D009538	GGCT	79017	Nicotine results in increased splicing of GGCT mRNA alternative form	increases^splicing	1	1
Nicotine	D009538	GGT1	2678	Nicotine results in increased activity of GGT1 protein	increases^activity	1	1
Nicotine	D009538	GGT1	2678	Sodium Acetate inhibits the reaction [Nicotine results in increased activity of GGT1 protein]	decreases^reaction|increases^activity	1	1
Nicotine	D009538	GHITM	27069	Nicotine inhibits the reaction [1-Methyl-4-phenyl-1,2,3,6-tetrahydropyridine results in decreased expression of GHITM mRNA]	decreases^expression|decreases^reaction	1	1
Nicotine	D009538	GHITM	27069	[Nicotine co-treated with 1-Methyl-4-phenyl-1,2,3,6-tetrahydropyridine] results in increased expression of GHITM mRNA	affects^cotreatment|increases^expression	1	1
Nicotine	D009538	GJA1	2697	Nicotine results in increased expression of GJA1 mRNA	increases^expression	1	1
Nicotine	D009538	GJA1	2697	Nicotine results in increased expression of GJA1 protein	increases^expression	1	1
Nicotine	D009538	GJA4	2701	Nicotine results in increased expression of GJA4 mRNA	increases^expression	1	1
Nicotine	D009538	GJC2	57165	Nicotine results in increased expression of GJC2 mRNA	increases^expression	1	1
Nicotine	D009538	GLIPR1	11010	Nicotine results in increased expression of GLIPR1 mRNA	increases^expression	1	1
Nicotine	D009538	GM2A	2760	Nicotine results in increased expression of GM2A mRNA	increases^expression	1	1
Nicotine	D009538	GM2A	2760	Nicotine results in increased splicing of GM2A mRNA alternative form	increases^splicing	1	1
Nicotine	D009538	GMFB	2764	Nicotine inhibits the reaction [1-Methyl-4-phenyl-1,2,3,6-tetrahydropyridine results in increased expression of GMFB mRNA]	decreases^reaction|increases^expression	1	1
Nicotine	D009538	GMFB	2764	[Nicotine co-treated with 1-Methyl-4-phenyl-1,2,3,6-tetrahydropyridine] results in increased expression of GMFB mRNA	affects^cotreatment|increases^expression	1	1
Nicotine	D009538	GNAI2	2771	[Nicotine co-treated with 1-Methyl-4-phenyl-1,2,3,6-tetrahydropyridine] results in decreased expression of GNAI2 mRNA	affects^cotreatment|decreases^expression	1	1
Nicotine	D009538	GNAI2	2771	Nicotine results in increased splicing of GNAI2 mRNA alternative form	increases^splicing	1	1
Nicotine	D009538	GNAI2	2771	Nicotine inhibits the reaction [1-Methyl-4-phenyl-1,2,3,6-tetrahydropyridine results in decreased expression of GNAI2 mRNA]	decreases^expression|decreases^reaction	1	1
Nicotine	D009538	GNG10	2790	Nicotine results in increased expression of GNG10 mRNA	increases^expression	1	1
Nicotine	D009538	GNG11	2791	Nicotine results in decreased expression of GNG11 mRNA	decreases^expression	1	1
Nicotine	D009538	GNRHR	2798	Nicotine results in decreased expression of GNRHR mRNA	decreases^expression	1	1
Nicotine	D009538	GOLGA4	2803	alpha-cobratoxin inhibits the reaction [Nicotine results in increased expression of GOLGA4 mRNA]	decreases^reaction|increases^expression	1	1
Nicotine	D009538	GOLGA4	2803	Nicotine results in increased expression of GOLGA4 mRNA	increases^expression	1	1
Nicotine	D009538	GOLGA4	2803	Tubocurarine inhibits the reaction [Nicotine results in increased expression of GOLGA4 mRNA]	decreases^reaction|increases^expression	1	1
Nicotine	D009538	GOLT1B	51026	Nicotine inhibits the reaction [1-Methyl-4-phenyl-1,2,3,6-tetrahydropyridine results in increased expression of GOLT1B mRNA]	decreases^reaction|increases^expression	1	1
Nicotine	D009538	GOLT1B	51026	[Nicotine co-treated with 1-Methyl-4-phenyl-1,2,3,6-tetrahydropyridine] results in increased expression of GOLT1B mRNA	affects^cotreatment|increases^expression	1	1
Nicotine	D009538	GOSR2	9570	[Nicotine co-treated with Propylene Glycol co-treated with Glycerol co-treated with Flavoring Agents] results in increased expression of GOSR2 mRNA	affects^cotreatment|increases^expression	1	1
Nicotine	D009538	GPATCH2	55105	Nicotine results in increased splicing of GPATCH2 mRNA alternative form	increases^splicing	1	1
Nicotine	D009538	GPNMB	10457	Nicotine results in increased expression of GPNMB mRNA	increases^expression	1	1
Nicotine	D009538	GPR50	9248	Nicotine results in increased expression of GPR50 mRNA	increases^expression	1	1
Nicotine	D009538	GPR50	9248	Nicotine results in increased splicing of GPR50 mRNA alternative form	increases^splicing	1	1
Nicotine	D009538	GPR6	2830	Nicotine results in increased expression of GPR6 mRNA	increases^expression	1	1
Nicotine	D009538	GPR83	10888	Nicotine results in increased expression of GPR83 mRNA	increases^expression	1	1
Nicotine	D009538	GPR88	54112	Nicotine results in increased expression of GPR88 mRNA	increases^expression	1	1
Nicotine	D009538	GPRASP1	9737	Nicotine results in increased expression of GPRASP1 mRNA	increases^expression	1	1
Nicotine	D009538	GPRC5B	51704	Nicotine results in increased expression of GPRC5B mRNA	increases^expression	1	1
Nicotine	D009538	GPRC5C	55890	[Nicotine co-treated with 1-Methyl-4-phenyl-1,2,3,6-tetrahydropyridine] results in increased expression of GPRC5C mRNA	affects^cotreatment|increases^expression	1	1
Nicotine	D009538	GPRC5C	55890	Nicotine inhibits the reaction [1-Methyl-4-phenyl-1,2,3,6-tetrahydropyridine results in increased expression of GPRC5C mRNA]	decreases^reaction|increases^expression	1	1
Nicotine	D009538	GPT	2875	dexpanthenol inhibits the reaction [Nicotine results in increased expression of GPT protein]	decreases^reaction|increases^expression	1	1
Nicotine	D009538	GPT	2875	Nicotine inhibits the reaction [Carbon Tetrachloride results in increased expression of GPT protein]	decreases^reaction|increases^expression	1	1
Nicotine	D009538	GPT	2875	Nicotine results in increased expression of GPT protein	increases^expression	1	1
Nicotine	D009538	GPX1	2876	Nicotine results in decreased expression of GPX1 mRNA	decreases^expression	1	1
Nicotine	D009538	GPX1	2876	Nicotine results in increased expression of GPX1 protein	increases^expression	1	1
Nicotine	D009538	GPX3	2878	[Nicotine co-treated with 1-Methyl-4-phenyl-1,2,3,6-tetrahydropyridine] results in increased expression of GPX3 mRNA	affects^cotreatment|increases^expression	1	1
Nicotine	D009538	GPX3	2878	Nicotine inhibits the reaction [1-Methyl-4-phenyl-1,2,3,6-tetrahydropyridine results in increased expression of GPX3 mRNA]	decreases^reaction|increases^expression	1	1
Nicotine	D009538	GRAMD1B	57476	Nicotine results in increased expression of GRAMD1B mRNA	increases^expression	1	1
Nicotine	D009538	GRID1	2894	Nicotine results in decreased methylation of GRID1 gene	decreases^methylation	1	1
Nicotine	D009538	GRID2	2895	[Nicotine co-treated with 1-Methyl-4-phenyl-1,2,3,6-tetrahydropyridine] results in increased expression of GRID2 mRNA	affects^cotreatment|increases^expression	1	1
Nicotine	D009538	GRID2	2895	[Nicotine co-treated with 1-Methyl-4-phenyl-1,2,3,6-tetrahydropyridine] results in decreased expression of GRID2 mRNA	affects^cotreatment|decreases^expression	1	1
Nicotine	D009538	GRID2	2895	Nicotine inhibits the reaction [1-Methyl-4-phenyl-1,2,3,6-tetrahydropyridine results in increased expression of GRID2 mRNA]	decreases^reaction|increases^expression	1	1
Nicotine	D009538	GRIK2	2898	Nicotine results in increased expression of GRIK2 mRNA	increases^expression	1	1
Nicotine	D009538	GRM1	2911	Nicotine results in decreased expression of GRM1 mRNA	decreases^expression	1	1
Nicotine	D009538	GRM2	2912	Nicotine affects the expression of GRM2 mRNA	affects^expression	1	1
Nicotine	D009538	GRM5	2915	Nicotine results in increased expression of GRM5 mRNA	increases^expression	1	1
Nicotine	D009538	GSDMA	284110	Nicotine results in increased expression of GSDMA mRNA	increases^expression	1	1
Nicotine	D009538	GSK3A	2931	Nicotine results in increased expression of and results in decreased phosphorylation of GSK3A protein	decreases^phosphorylation|increases^expression	1	1
Nicotine	D009538	GSK3A	2931	Nicotine results in increased expression of GSK3A mRNA	increases^expression	1	1
Nicotine	D009538	GSK3A	2931	[Nicotine results in increased phosphorylation of and results in increased activity of AKT1 protein] which results in increased phosphorylation of GSK3A protein	increases^activity|increases^phosphorylation	1	1
Nicotine	D009538	GSK3B	2932	Nicotine results in decreased expression of GSK3B mRNA	decreases^expression	1	1
Nicotine	D009538	GSK3B	2932	Carbon Tetrachloride inhibits the reaction [Nicotine results in decreased expression of GSK3B protein]	decreases^expression|decreases^reaction	1	1
Nicotine	D009538	GSK3B	2932	Carbon Tetrachloride inhibits the reaction [Nicotine results in decreased expression of GSK3B mRNA]	decreases^expression|decreases^reaction	1	1
Nicotine	D009538	GSK3B	2932	Nicotine promotes the reaction [Carbon Tetrachloride results in decreased expression of GSK3B protein]	decreases^expression|increases^reaction	1	1
Nicotine	D009538	GSK3B	2932	Nicotine promotes the reaction [Carbon Tetrachloride results in decreased expression of GSK3B mRNA]	decreases^expression|increases^reaction	1	1
Nicotine	D009538	GSK3B	2932	Nicotine inhibits the reaction [Carbon Tetrachloride results in decreased expression of GSK3B mRNA]	decreases^expression|decreases^reaction	1	1
Nicotine	D009538	GSK3B	2932	[Nicotine results in increased phosphorylation of and results in increased activity of AKT1 protein] which results in increased phosphorylation of GSK3B protein	increases^activity|increases^phosphorylation	1	1
Nicotine	D009538	GSK3B	2932	Nicotine results in increased expression of and results in decreased phosphorylation of GSK3B protein	decreases^phosphorylation|increases^expression	1	1
Nicotine	D009538	GSK3B	2932	Nicotine inhibits the reaction [Carbon Tetrachloride results in decreased expression of GSK3B protein]	decreases^expression|decreases^reaction	1	1
Nicotine	D009538	GSTA4	2941	Nicotine results in increased activity of GSTA4 protein	increases^activity	1	1
Nicotine	D009538	GSTA4	2941	Nicotine results in increased expression of GSTA4 mRNA	increases^expression	1	1
Nicotine	D009538	GSTA4	2941	Nicotine results in decreased expression of GSTA4 mRNA	decreases^expression	1	1
Nicotine	D009538	GSTA4	2941	[Nicotine co-treated with 1-Methyl-4-phenyl-1,2,3,6-tetrahydropyridine] results in increased expression of GSTA4 mRNA	affects^cotreatment|increases^expression	1	1
Nicotine	D009538	GSTA4	2941	Nicotine inhibits the reaction [1-Methyl-4-phenyl-1,2,3,6-tetrahydropyridine results in increased expression of GSTA4 mRNA]	decreases^reaction|increases^expression	1	1
Nicotine	D009538	GSTA4	2941	Nicotine inhibits the reaction [1-Methyl-4-phenyl-1,2,3,6-tetrahydropyridine results in increased expression of GSTA4 protein]	decreases^reaction|increases^expression	1	1
Nicotine	D009538	GSTK1	373156	Nicotine results in decreased expression of GSTK1 mRNA	decreases^expression	1	1
Nicotine	D009538	GSTM2	2946	Nicotine results in decreased expression of GSTM2 mRNA	decreases^expression	1	1
Nicotine	D009538	GSTM6	14867	Nicotine inhibits the reaction [1-Methyl-4-phenyl-1,2,3,6-tetrahydropyridine results in increased expression of GSTM6 mRNA]	decreases^reaction|increases^expression	1	1
Nicotine	D009538	GSTM6	14867	[Nicotine co-treated with 1-Methyl-4-phenyl-1,2,3,6-tetrahydropyridine] results in increased expression of GSTM6 mRNA	affects^cotreatment|increases^expression	1	1
Nicotine	D009538	GUCA1A	2978	Nicotine results in decreased expression of GUCA1A mRNA	decreases^expression	1	1
Nicotine	D009538	H2AX	3014	Nicotine inhibits the reaction [aflatoxin G1 results in increased expression of H2AX protein modified form]	decreases^reaction|increases^expression	1	1
Nicotine	D009538	H2AZ2	94239	Nicotine results in decreased expression of H2AZ2 mRNA	decreases^expression	1	1
Nicotine	D009538	H2BC4	8347	Nicotine results in decreased expression of H2BC4 mRNA	decreases^expression	1	1
Nicotine	D009538	H2BC5	3017	Nicotine results in increased expression of H2BC5 protein	increases^expression	1	1
Nicotine	D009538	H2-K1	14972	Nicotine results in increased expression of H2-K1 mRNA	increases^expression	1	1
Nicotine	D009538	H3C1	8350	Nicotine results in increased expression of H3C1 protein	increases^expression	1	1
Nicotine	D009538	HAND1	9421	Nicotine results in decreased expression of HAND1 mRNA	decreases^expression	1	1
Nicotine	D009538	HAVCR1	26762	Nicotine results in increased expression of HAVCR1 protein	increases^expression	1	1
Nicotine	D009538	HBA-A1	15122	Nicotine inhibits the reaction [1-Methyl-4-phenyl-1,2,3,6-tetrahydropyridine results in decreased expression of HBA-A1 mRNA]	decreases^expression|decreases^reaction	1	1
Nicotine	D009538	HBA-A1	15122	[Nicotine co-treated with 1-Methyl-4-phenyl-1,2,3,6-tetrahydropyridine] results in decreased expression of HBA-A1 mRNA	affects^cotreatment|decreases^expression	1	1
Nicotine	D009538	HDAC1	3065	SNAI1 protein affects the reaction [Nicotine results in increased expression of HDAC1 protein]	affects^reaction|increases^expression	1	1
Nicotine	D009538	HDAC1	3065	Nicotine results in increased expression of HDAC1 protein	increases^expression	1	1
Nicotine	D009538	HDAC1	3065	SNAI1 protein affects the reaction [Nicotine results in increased expression of HDAC1 mRNA]	affects^reaction|increases^expression	1	1
Nicotine	D009538	HDAC2	3066	Nicotine results in decreased expression of HDAC2 protein	decreases^expression	1	1
Nicotine	D009538	HDAC2	3066	SNAI1 protein affects the reaction [Nicotine results in increased expression of HDAC2 protein]	affects^reaction|increases^expression	1	1
Nicotine	D009538	HDAC2	3066	SNAI1 protein affects the reaction [Nicotine results in increased expression of HDAC2 mRNA]	affects^reaction|increases^expression	1	1
Nicotine	D009538	HDAC2	3066	Nicotine results in increased expression of HDAC2 protein	increases^expression	1	1
Nicotine	D009538	HDAC4	9759	Vecuronium Bromide inhibits the reaction [Nicotine results in increased expression of HDAC4 mRNA]	decreases^reaction|increases^expression	1	1
Nicotine	D009538	HDAC4	9759	Vecuronium Bromide inhibits the reaction [Nicotine results in increased expression of HDAC4 protein]	decreases^reaction|increases^expression	1	1
Nicotine	D009538	HDAC7	51564	Nicotine results in increased expression of HDAC7 mRNA	increases^expression	1	1
Nicotine	D009538	HDDC2	51020	Nicotine results in increased expression of HDDC2 mRNA	increases^expression	1	1
Nicotine	D009538	HELLS	3070	Nicotine promotes the reaction [1-Methyl-4-phenyl-1,2,3,6-tetrahydropyridine results in increased expression of HELLS mRNA]	increases^expression|increases^reaction	1	1
Nicotine	D009538	HELLS	3070	[Nicotine co-treated with 1-Methyl-4-phenyl-1,2,3,6-tetrahydropyridine] results in increased expression of HELLS mRNA	affects^cotreatment|increases^expression	1	1
Nicotine	D009538	HEY1	23462	Nicotine results in increased expression of HEY1 mRNA	increases^expression	1	1
Nicotine	D009538	HGF	3082	Nicotine affects the expression of HGF mRNA	affects^expression	1	1
Nicotine	D009538	HGF	3082	Nicotine results in decreased expression of HGF protein	decreases^expression	1	1
Nicotine	D009538	HGF	3082	[BMP7 protein co-treated with INS1 protein co-treated with Triiodothyronine co-treated with 1-Methyl-3-isobutylxanthine co-treated with Dexamethasone co-treated with Indomethacin co-treated with Nicotine] affects the expression of HGF mRNA	affects^cotreatment|affects^expression	1	1
Nicotine	D009538	HIF1A	3091	CHRNA5 mutant form inhibits the reaction [Nicotine results in increased expression of HIF1A protein]	decreases^reaction|increases^expression	1	1
Nicotine	D009538	HIF1A	3091	Nicotine results in increased expression of HIF1A protein	increases^expression	1	1
Nicotine	D009538	HIF1A	3091	Resveratrol inhibits the reaction [Nicotine results in decreased expression of HIF1A mRNA]	decreases^expression|decreases^reaction	1	1
Nicotine	D009538	HIF1A	3091	Nicotine results in decreased expression of HIF1A mRNA	decreases^expression	1	1
Nicotine	D009538	HINT1	3094	Nicotine results in increased expression of HINT1 protein	increases^expression	1	1
Nicotine	D009538	HINT1	3094	Nicotine inhibits the reaction [1-Methyl-4-phenyl-1,2,3,6-tetrahydropyridine results in increased expression of HINT1 mRNA]	decreases^reaction|increases^expression	1	1
Nicotine	D009538	HINT1	3094	Nicotine results in increased expression of HINT1 mRNA	increases^expression	1	1
Nicotine	D009538	HINT1	3094	[Nicotine co-treated with 1-Methyl-4-phenyl-1,2,3,6-tetrahydropyridine] results in increased expression of HINT1 mRNA	affects^cotreatment|increases^expression	1	1
Nicotine	D009538	HINT1	3094	Mecamylamine inhibits the reaction [Nicotine results in increased expression of HINT1 protein]	decreases^reaction|increases^expression	1	1
Nicotine	D009538	HIPK1	204851	Nicotine inhibits the reaction [1-Methyl-4-phenyl-1,2,3,6-tetrahydropyridine results in increased expression of HIPK1 mRNA]	decreases^reaction|increases^expression	1	1
Nicotine	D009538	HIPK1	204851	[Nicotine co-treated with 1-Methyl-4-phenyl-1,2,3,6-tetrahydropyridine] results in decreased expression of HIPK1 mRNA	affects^cotreatment|decreases^expression	1	1
Nicotine	D009538	HLA-B	3106	[nickel chloride co-treated with Nicotine] results in increased expression of HLA-B mRNA	affects^cotreatment|increases^expression	1	1
Nicotine	D009538	HLA-DQB1	3119	[nickel chloride co-treated with Nicotine] results in increased expression of HLA-DQB1 mRNA	affects^cotreatment|increases^expression	1	1
Nicotine	D009538	HLA-DQB2	3120	[nickel chloride co-treated with Nicotine] results in increased expression of HLA-DQB2 mRNA	affects^cotreatment|increases^expression	1	1
Nicotine	D009538	HLA-DRA	3122	[nickel chloride co-treated with Nicotine] results in increased expression of HLA-DRA mRNA	affects^cotreatment|increases^expression	1	1
Nicotine	D009538	HLA-DRB1	3123	[nickel chloride co-treated with Nicotine] results in increased expression of HLA-DRB1 mRNA	affects^cotreatment|increases^expression	1	1
Nicotine	D009538	HLA-DRB5	3127	[nickel chloride co-treated with Nicotine] results in increased expression of HLA-DRB5 mRNA	affects^cotreatment|increases^expression	1	1
Nicotine	D009538	HLA-F	3134	Nicotine promotes the reaction [nickel chloride results in increased expression of HLA-F mRNA]	increases^expression|increases^reaction	1	1
Nicotine	D009538	HLH-14	182758	Nicotine results in increased expression of HLH-14 mRNA	increases^expression	1	1
Nicotine	D009538	HLTF	6596	Nicotine results in decreased expression of HLTF mRNA	decreases^expression	1	1
Nicotine	D009538	HMGA1	3159	Nicotine results in decreased expression of HMGA1 mRNA	decreases^expression	1	1
Nicotine	D009538	HMGCR	3156	Nicotine affects the expression of HMGCR mRNA	affects^expression	1	1
Nicotine	D009538	HMGCR	3156	Nicotine results in increased expression of HMGCR mRNA	increases^expression	1	1
Nicotine	D009538	HMGCS1	3157	Nicotine results in increased expression of HMGCS1 mRNA	increases^expression	1	1
Nicotine	D009538	HMOX1	3162	[Lipopolysaccharides co-treated with Nicotine] results in increased expression of HMOX1 protein	affects^cotreatment|increases^expression	1	1
Nicotine	D009538	HMOX1	3162	Nicotine inhibits the reaction [1-Methyl-4-phenyl-1,2,3,6-tetrahydropyridine results in increased expression of HMOX1 protein]	decreases^reaction|increases^expression	1	1
Nicotine	D009538	HMOX1	3162	Nicotine results in increased expression of HMOX1 mRNA	increases^expression	1	1
Nicotine	D009538	HMOX1	3162	Nicotine results in increased expression of HMOX1 protein	increases^expression	1	1
Nicotine	D009538	HMOX1	3162	Nicotine affects the expression of HMOX1 mRNA	affects^expression	1	1
Nicotine	D009538	HMOX1	3162	HMOX1 protein promotes the reaction [Nicotine inhibits the reaction [Lipopolysaccharides results in increased expression of TNF mRNA]]	decreases^reaction|increases^expression|increases^reaction	1	1
Nicotine	D009538	HMOX1	3162	HMOX1 protein results in increased susceptibility to Nicotine	increases^response to substance	1	1
Nicotine	D009538	HMOX1	3162	HMOX1 protein promotes the reaction [Nicotine results in increased expression of ZFP36 mRNA]	increases^expression|increases^reaction	1	1
Nicotine	D009538	HMOX1	3162	HMOX1 protein promotes the reaction [Nicotine results in increased phosphorylation of STAT3 protein]	increases^phosphorylation|increases^reaction	1	1
Nicotine	D009538	HMOX1	3162	HMOX1 protein promotes the reaction [Nicotine inhibits the reaction [Lipopolysaccharides results in increased expression of ZFP36 mRNA]]	decreases^reaction|increases^expression|increases^reaction	1	1
Nicotine	D009538	HMOX1	3162	[Nicotine co-treated with Polylactic Acid-Polyglycolic Acid Copolymer] inhibits the reaction [1-Methyl-4-phenyl-1,2,3,6-tetrahydropyridine results in increased expression of HMOX1 protein]	affects^cotreatment|decreases^reaction|increases^expression	1	1
Nicotine	D009538	HMOX1	3162	[Lipopolysaccharides co-treated with Nicotine] results in increased expression of HMOX1 mRNA	affects^cotreatment|increases^expression	1	1
Nicotine	D009538	HMOX1	3162	STAT3 protein promotes the reaction [[Lipopolysaccharides co-treated with Nicotine] results in increased expression of HMOX1 mRNA]	affects^cotreatment|increases^expression|increases^reaction	1	1
Nicotine	D009538	HMOX1	3162	HMOX1 protein promotes the reaction [[Lipopolysaccharides co-treated with Nicotine] results in increased expression of ZFP36 mRNA]	affects^cotreatment|increases^expression|increases^reaction	1	1
Nicotine	D009538	HNRNPA3	220988	Nicotine results in increased expression of HNRNPA3 mRNA	increases^expression	1	1
Nicotine	D009538	HNRNPC	3183	Nicotine inhibits the reaction [1-Methyl-4-phenyl-1,2,3,6-tetrahydropyridine results in decreased expression of HNRNPC mRNA]	decreases^expression|decreases^reaction	1	1
Nicotine	D009538	HNRNPC	3183	[Nicotine co-treated with 1-Methyl-4-phenyl-1,2,3,6-tetrahydropyridine] results in decreased expression of HNRNPC mRNA	affects^cotreatment|decreases^expression	1	1
Nicotine	D009538	HNRNPH2	3188	Nicotine results in increased expression of HNRNPH2 mRNA	increases^expression	1	1
Nicotine	D009538	HNRNPL	3191	Nicotine results in decreased expression of HNRNPL mRNA	decreases^expression	1	1
Nicotine	D009538	HNRNPLL	92906	Nicotine results in increased expression of HNRNPLL mRNA	increases^expression	1	1
Nicotine	D009538	HNRNPR	10236	Nicotine results in increased expression of HNRNPR mRNA	increases^expression	1	1
Nicotine	D009538	HOMER1	9456	Nicotine results in decreased expression of HOMER1 mRNA	decreases^expression	1	1
Nicotine	D009538	HOXB9	3219	Nicotine results in increased expression of HOXB9 mRNA	increases^expression	1	1
Nicotine	D009538	HP1BP3	50809	Nicotine results in increased expression of HP1BP3 mRNA	increases^expression	1	1
Nicotine	D009538	HPCA	3208	Nicotine results in increased expression of HPCA mRNA	increases^expression	1	1
Nicotine	D009538	HPCAL4	51440	Nicotine results in increased expression of HPCAL4 mRNA	increases^expression	1	1
Nicotine	D009538	HRAS	3265	Nicotine results in increased activity of HRAS protein	increases^activity	1	1
Nicotine	D009538	HRAS	3265	Nicotine inhibits the reaction [1-Methyl-4-phenyl-1,2,3,6-tetrahydropyridine results in decreased expression of HRAS mRNA]	decreases^expression|decreases^reaction	1	1
Nicotine	D009538	HRAS	3265	[Nicotine co-treated with 1-Methyl-4-phenyl-1,2,3,6-tetrahydropyridine] results in decreased expression of HRAS mRNA	affects^cotreatment|decreases^expression	1	1
Nicotine	D009538	HSD11B1	3290	Nicotine affects the expression of HSD11B1 mRNA	affects^expression	1	1
Nicotine	D009538	HSD11B1	3290	ursodoxicoltaurine inhibits the reaction [Nicotine results in increased expression of HSD11B1 mRNA]	decreases^reaction|increases^expression	1	1
Nicotine	D009538	HSD11B2	3291	Vecuronium Bromide inhibits the reaction [Nicotine results in decreased expression of HSD11B2 mRNA]	decreases^expression|decreases^reaction	1	1
Nicotine	D009538	HSD11B2	3291	Nicotine affects the expression of HSD11B2 mRNA	affects^expression	1	1
Nicotine	D009538	HSD11B2	3291	EGR1 protein promotes the reaction [Nicotine results in decreased expression of HSD11B2 mRNA]	decreases^expression|increases^reaction	1	1
Nicotine	D009538	HSD11B2	3291	EGR1 protein promotes the reaction [Nicotine results in decreased expression of HSD11B2 protein]	decreases^expression|increases^reaction	1	1
Nicotine	D009538	HSD11B2	3291	2-(2-chloro-4-iodophenylamino)-N-cyclopropylmethoxy-3,4-difluoro-5-bromobenzamide inhibits the reaction [Nicotine results in decreased expression of HSD11B2 protein]	decreases^expression|decreases^reaction	1	1
Nicotine	D009538	HSD11B2	3291	2-(2-chloro-4-iodophenylamino)-N-cyclopropylmethoxy-3,4-difluoro-5-bromobenzamide inhibits the reaction [Nicotine results in decreased expression of HSD11B2 mRNA]	decreases^expression|decreases^reaction	1	1
Nicotine	D009538	HSD11B2	3291	Vecuronium Bromide inhibits the reaction [Nicotine results in decreased expression of HSD11B2 protein]	decreases^expression|decreases^reaction	1	1
Nicotine	D009538	HSD11B2	3291	Nicotine results in decreased expression of HSD11B2 protein	decreases^expression	1	1
Nicotine	D009538	HSD11B2	3291	Nicotine results in decreased expression of HSD11B2 mRNA	decreases^expression	1	1
Nicotine	D009538	HSD17B1	3292	Taurine inhibits the reaction [Nicotine results in decreased expression of HSD17B1 protein]	decreases^expression|decreases^reaction	1	1
Nicotine	D009538	HSD17B1	3292	Nicotine results in decreased expression of HSD17B1 protein	decreases^expression	1	1
Nicotine	D009538	HSD17B3	3293	Nicotine results in decreased expression of HSD17B3 mRNA	decreases^expression	1	1
Nicotine	D009538	HSD17B3	3293	Nicotine results in decreased activity of HSD17B3 protein	decreases^activity	1	1
Nicotine	D009538	HSD17B3	3293	Nicotine results in decreased expression of HSD17B3 protein	decreases^expression	1	1
Nicotine	D009538	HSD17B7	51478	Nicotine results in increased splicing of HSD17B7 mRNA alternative form	increases^splicing	1	1
Nicotine	D009538	HSD3B	111785	Nicotine results in decreased expression of HSD3B mRNA	decreases^expression	1	1
Nicotine	D009538	HSD3B1	3283	Nicotine results in decreased activity of HSD3B1 protein	decreases^activity	1	1
Nicotine	D009538	HSD3B1	3283	Nicotine results in decreased expression of HSD3B1 protein	decreases^expression	1	1
Nicotine	D009538	HSP90AA1	3320	[Nicotine co-treated with 1-Methyl-4-phenyl-1,2,3,6-tetrahydropyridine] results in increased expression of HSP90AA1 mRNA	affects^cotreatment|increases^expression	1	1
Nicotine	D009538	HSP90AA1	3320	Nicotine results in increased expression of HSP90AA1 mRNA	increases^expression	1	1
Nicotine	D009538	HSP90AA1	3320	Nicotine results in increased expression of HSP90AA1 protein	increases^expression	1	1
Nicotine	D009538	HSP90AA1	3320	Nicotine inhibits the reaction [1-Methyl-4-phenyl-1,2,3,6-tetrahydropyridine results in increased expression of HSP90AA1 mRNA]	decreases^reaction|increases^expression	1	1
Nicotine	D009538	HSPA5	3309	Nicotine inhibits the reaction [1-Methyl-4-phenyl-1,2,3,6-tetrahydropyridine results in increased expression of HSPA5 protein]	decreases^reaction|increases^expression	1	1
Nicotine	D009538	HSPA5	3309	Nicotine inhibits the reaction [Tunicamycin results in increased expression of HSPA5 protein]	decreases^reaction|increases^expression	1	1
Nicotine	D009538	HSPA5	3309	Nicotine results in increased expression of HSPA5	increases^expression	1	1
Nicotine	D009538	HSPA5	3309	Nicotine inhibits the reaction [1-Methyl-4-phenylpyridinium results in increased expression of HSPA5 protein]	decreases^reaction|increases^expression	1	1
Nicotine	D009538	HSPE1	3336	Nicotine inhibits the reaction [1-Methyl-4-phenyl-1,2,3,6-tetrahydropyridine results in increased expression of HSPE1 mRNA]	decreases^reaction|increases^expression	1	1
Nicotine	D009538	HTR1A	3350	Nicotine results in increased expression of HTR1A protein	increases^expression	1	1
Nicotine	D009538	HTR1A	3350	Nicotine results in decreased expression of HTR1A protein	decreases^expression	1	1
Nicotine	D009538	HTR1B	3351	Nicotine results in increased activity of [HTR1B protein binds to HTR2A protein]	affects^binding|increases^activity	1	1
Nicotine	D009538	HTR2A	3356	Nicotine results in increased activity of [HTR1B protein binds to HTR2A protein]	affects^binding|increases^activity	1	1
Nicotine	D009538	HTR2A	3356	[Nicotine co-treated with Benzo(a)pyrene] results in decreased expression of HTR2A protein	affects^cotreatment|decreases^expression	1	1
Nicotine	D009538	HTR2A	3356	Nicotine results in increased expression of HTR2A protein	increases^expression	1	1
Nicotine	D009538	IBSP	3381	Nicotine results in decreased expression of IBSP mRNA	decreases^expression	1	1
Nicotine	D009538	ICAM1	3383	Nicotine results in increased expression of ICAM1 protein	increases^expression	1	1
Nicotine	D009538	ID1	3397	Nicotine results in decreased expression of ID1 mRNA	decreases^expression	1	1
Nicotine	D009538	ID2	3398	Nicotine results in increased splicing of ID2 mRNA alternative form	increases^splicing	1	1
Nicotine	D009538	ID3	3399	Nicotine results in decreased expression of ID3 mRNA	decreases^expression	1	1
Nicotine	D009538	IDI1	3422	Nicotine results in decreased expression of IDI1 mRNA	decreases^expression	1	1
Nicotine	D009538	IDI1	3422	Nicotine results in increased expression of IDI1 mRNA	increases^expression	1	1
Nicotine	D009538	IFI27	3429	Nicotine inhibits the reaction [nickel chloride results in increased expression of IFI27 mRNA]	decreases^reaction|increases^expression	1	1
Nicotine	D009538	IFI27	3429	Nicotine results in increased expression of IFI27 mRNA	increases^expression	1	1
Nicotine	D009538	IFI44	10561	Nicotine results in increased expression of IFI44 mRNA	increases^expression	1	1
Nicotine	D009538	IFI44L	10964	Nicotine results in increased expression of IFI44L mRNA	increases^expression	1	1
Nicotine	D009538	IFI6	2537	[nickel chloride co-treated with Nicotine] results in increased expression of IFI6 mRNA	affects^cotreatment|increases^expression	1	1
Nicotine	D009538	IFI6	2537	Nicotine results in decreased expression of IFI6 mRNA	decreases^expression	1	1
Nicotine	D009538	IFIH1	64135	Nicotine inhibits the reaction [Poly I-C results in increased expression of IFIH1 mRNA]	decreases^reaction|increases^expression	1	1
Nicotine	D009538	IFIT1	3434	Nicotine inhibits the reaction [Poly I-C results in increased expression of IFIT1 mRNA]	decreases^reaction|increases^expression	1	1
Nicotine	D009538	IFITM1	8519	[nickel chloride co-treated with Nicotine] results in increased expression of IFITM1 mRNA	affects^cotreatment|increases^expression	1	1
Nicotine	D009538	IFNAR1	3454	Nicotine results in decreased expression of IFNAR1 mRNA	decreases^expression	1	1
Nicotine	D009538	IFNB1	3456	Nicotine inhibits the reaction [Poly I-C results in increased secretion of IFNB1 protein]	decreases^reaction|increases^secretion	1	1
Nicotine	D009538	IFNB1	3456	Nicotine inhibits the reaction [Poly I-C results in increased expression of IFNB1 mRNA]	decreases^reaction|increases^expression	1	1
Nicotine	D009538	IFNB1	3456	IRF7 protein mutant form affects the reaction [Nicotine inhibits the reaction [Poly I-C results in increased expression of IFNB1 mRNA]]	affects^reaction|decreases^reaction|increases^expression	1	1
Nicotine	D009538	IFNB1	3456	IRF7 protein mutant form inhibits the reaction [Nicotine inhibits the reaction [Poly I-C results in increased secretion of IFNB1 protein]]	decreases^reaction|increases^secretion	1	1
Nicotine	D009538	IFNG	3458	Nicotine inhibits the reaction [IFNG protein results in increased expression of TNF mRNA]	decreases^reaction|increases^expression	1	1
Nicotine	D009538	IGF1	3479	Nicotine affects the expression of IGF1 mRNA	affects^expression	1	1
Nicotine	D009538	IGF1	3479	Rosiglitazone inhibits the reaction [Nicotine results in decreased expression of IGF1 protein]	decreases^expression|decreases^reaction	1	1
Nicotine	D009538	IGF1	3479	Nicotine results in decreased expression of IGF1 mRNA	decreases^expression	1	1
Nicotine	D009538	IGF1	3479	Nicotine affects the expression of IGF1 protein	affects^expression	1	1
Nicotine	D009538	IGF1	3479	Nicotine results in increased expression of IGF1 mRNA	increases^expression	1	1
Nicotine	D009538	IGF1	3479	Nicotine results in decreased expression of IGF1 protein	decreases^expression	1	1
Nicotine	D009538	IGF1R	3480	Nicotine affects the expression of IGF1R mRNA	affects^expression	1	1
Nicotine	D009538	IGF1R	3480	Nicotine results in increased expression of IGF1R mRNA	increases^expression	1	1
Nicotine	D009538	IGF1R	3480	Nicotine results in decreased expression of IGF1R protein	decreases^expression	1	1
Nicotine	D009538	IGF1R	3480	Nicotine results in decreased expression of IGF1R mRNA	decreases^expression	1	1
Nicotine	D009538	IGF2	3481	Nicotine results in increased expression of IGF2 mRNA	increases^expression	1	1
Nicotine	D009538	IGF2BP2	10644	Nicotine results in increased expression of IGF2BP2 mRNA	increases^expression	1	1
Nicotine	D009538	IGFBP2	3485	Nicotine results in increased expression of IGFBP2 mRNA	increases^expression	1	1
Nicotine	D009538	IGHM	3507	Nicotine results in decreased expression of IGHM mRNA	decreases^expression	1	1
Nicotine	D009538	IGSF1	3547	Nicotine results in decreased expression of IGSF1 mRNA	decreases^expression	1	1
Nicotine	D009538	IGSF3	3321	Nicotine results in increased expression of IGSF3 mRNA	increases^expression	1	1
Nicotine	D009538	IHH	3549	Nicotine results in increased expression of IHH mRNA	increases^expression	1	1
Nicotine	D009538	IL10	3586	Eugenol inhibits the reaction [Nicotine results in decreased expression of IL10 mRNA]	decreases^expression|decreases^reaction	1	1
Nicotine	D009538	IL10	3586	[Eugenol co-treated with Acetylcysteine] inhibits the reaction [Nicotine results in decreased secretion of IL10 protein]	affects^cotreatment|decreases^reaction|decreases^secretion	1	1
Nicotine	D009538	IL10	3586	Nicotine results in decreased secretion of IL10 protein	decreases^secretion	1	1
Nicotine	D009538	IL10	3586	Acetylcysteine inhibits the reaction [Nicotine results in decreased expression of IL10 mRNA]	decreases^expression|decreases^reaction	1	1
Nicotine	D009538	IL10	3586	Nicotine inhibits the reaction [Lipopolysaccharides results in increased secretion of IL10 protein]	decreases^reaction|increases^secretion	1	1
Nicotine	D009538	IL10	3586	Nicotine inhibits the reaction [Dextran Sulfate results in decreased expression of IL10 protein]	decreases^expression|decreases^reaction	1	1
Nicotine	D009538	IL12A	3592	Eugenol inhibits the reaction [Nicotine results in increased secretion of [IL12A protein co-treated with IL12B protein]]	affects^cotreatment|decreases^reaction|increases^secretion	1	1
Nicotine	D009538	IL12A	3592	Nicotine results in increased secretion of [IL12A protein co-treated with IL12B protein]	affects^cotreatment|increases^secretion	1	1
Nicotine	D009538	IL12A	3592	Acetylcysteine inhibits the reaction [Nicotine results in increased secretion of [IL12A protein co-treated with IL12B protein]]	affects^cotreatment|decreases^reaction|increases^secretion	1	1
Nicotine	D009538	IL12B	3593	Nicotine results in increased expression of IL12B mRNA	increases^expression	1	1
Nicotine	D009538	IL12B	3593	Eugenol inhibits the reaction [Nicotine results in increased secretion of [IL12A protein co-treated with IL12B protein]]	affects^cotreatment|decreases^reaction|increases^secretion	1	1
Nicotine	D009538	IL12B	3593	Nicotine results in increased secretion of [IL12A protein co-treated with IL12B protein]	affects^cotreatment|increases^secretion	1	1
Nicotine	D009538	IL12B	3593	Acetylcysteine inhibits the reaction [Nicotine results in increased secretion of [IL12A protein co-treated with IL12B protein]]	affects^cotreatment|decreases^reaction|increases^secretion	1	1
Nicotine	D009538	IL12B	3593	Acetylcysteine inhibits the reaction [Nicotine results in increased expression of IL12B mRNA]	decreases^reaction|increases^expression	1	1
Nicotine	D009538	IL12B	3593	Eugenol inhibits the reaction [Nicotine results in increased expression of IL12B mRNA]	decreases^reaction|increases^expression	1	1
Nicotine	D009538	IL17A	3605	SIRT1 protein inhibits the reaction [[Lipopolysaccharides co-treated with Nicotine] results in increased expression of IL17A mRNA]	affects^cotreatment|decreases^reaction|increases^expression	1	1
Nicotine	D009538	IL17A	3605	Resveratrol inhibits the reaction [[Lipopolysaccharides co-treated with Nicotine] results in increased expression of IL17A mRNA]	affects^cotreatment|decreases^reaction|increases^expression	1	1
Nicotine	D009538	IL17A	3605	[Lipopolysaccharides co-treated with Nicotine] results in increased expression of IL17A mRNA	affects^cotreatment|increases^expression	1	1
Nicotine	D009538	IL18	3606	CHRNA5 protein affects the reaction [Nicotine results in increased secretion of IL18 protein]	affects^reaction|increases^secretion	1	1
Nicotine	D009538	IL18	3606	Nicotine results in increased secretion of IL18 protein	increases^secretion	1	1
Nicotine	D009538	IL18	3606	Nicotine results in increased expression of IL18 mRNA	increases^expression	1	1
Nicotine	D009538	IL18	3606	Nicotine results in increased expression of IL18 protein	increases^expression	1	1
Nicotine	D009538	IL1A	3552	Nicotine results in increased expression of and results in increased secretion of IL1A protein	increases^expression|increases^secretion	1	1
Nicotine	D009538	IL1B	3553	Nicotine promotes the reaction [IL1B protein results in increased expression of CXCL8 mRNA]	increases^expression|increases^reaction	1	1
Nicotine	D009538	IL1B	3553	Tubocurarine inhibits the reaction [Nicotine promotes the reaction [IL1B protein results in increased secretion of CXCL8 protein]]	decreases^reaction|increases^reaction|increases^secretion	1	1
Nicotine	D009538	IL1B	3553	Nicotine promotes the reaction [IL1B protein results in increased secretion of CXCL8 protein]	increases^reaction|increases^secretion	1	1
Nicotine	D009538	IL1B	3553	SIRT1 protein inhibits the reaction [[Lipopolysaccharides co-treated with Nicotine] results in increased secretion of IL1B protein]	affects^cotreatment|decreases^reaction|increases^secretion	1	1
Nicotine	D009538	IL1B	3553	Nicotine results in decreased expression of IL1B protein	decreases^expression	1	1
Nicotine	D009538	IL1B	3553	Nicotine inhibits the reaction [Acetic Acid results in increased expression of IL1B protein]	decreases^reaction|increases^expression	1	1
Nicotine	D009538	IL1B	3553	[Lipopolysaccharides co-treated with Nicotine] results in increased expression of IL1B mRNA	affects^cotreatment|increases^expression	1	1
Nicotine	D009538	IL1B	3553	Resveratrol inhibits the reaction [[Lipopolysaccharides co-treated with Nicotine] results in increased expression of IL1B mRNA]	affects^cotreatment|decreases^reaction|increases^expression	1	1
Nicotine	D009538	IL1B	3553	SIRT1 protein inhibits the reaction [[Lipopolysaccharides co-treated with Nicotine] results in increased expression of IL1B mRNA]	affects^cotreatment|decreases^reaction|increases^expression	1	1
Nicotine	D009538	IL1B	3553	[Nicotine results in increased abundance of Cotinine] which results in increased expression of IL1B mRNA	increases^abundance|increases^expression	1	1
Nicotine	D009538	IL1B	3553	Nicotine inhibits the reaction [lipopolysaccharide, Escherichia coli O111 B4 results in increased expression of IL1B mRNA]	decreases^reaction|increases^expression	1	1
Nicotine	D009538	IL1B	3553	Nicotine inhibits the reaction [3'-O-(4-benzoyl)benzoyladenosine 5'-triphosphate results in increased secretion of IL1B protein]	decreases^reaction|increases^secretion	1	1
Nicotine	D009538	IL1B	3553	Nicotine inhibits the reaction [Dextran Sulfate results in increased expression of IL1B protein]	decreases^reaction|increases^expression	1	1
Nicotine	D009538	IL1B	3553	CHRNA5 protein affects the reaction [Nicotine results in increased secretion of IL1B protein]	affects^reaction|increases^secretion	1	1
Nicotine	D009538	IL1B	3553	U 0126 inhibits the reaction [Nicotine promotes the reaction [IL1B protein results in increased expression of CXCL8 protein]]	decreases^reaction|increases^expression|increases^reaction	1	1
Nicotine	D009538	IL1B	3553	1,2-bis(2-aminophenoxy)ethane N,N,N',N'-tetraacetic acid acetoxymethyl ester inhibits the reaction [Nicotine promotes the reaction [IL1B protein results in increased expression of CXCL8 protein]]	decreases^reaction|increases^expression|increases^reaction	1	1
Nicotine	D009538	IL1B	3553	Nicotine promotes the reaction [IL1B protein results in increased expression of CXCL8 protein]	increases^expression|increases^reaction	1	1
Nicotine	D009538	IL1B	3553	Nicotine results in increased expression of and results in increased secretion of IL1B protein	increases^expression|increases^secretion	1	1
Nicotine	D009538	IL1B	3553	Tubocurarine inhibits the reaction [Nicotine promotes the reaction [IL1B protein results in increased expression of CXCL8 mRNA]]	decreases^reaction|increases^expression|increases^reaction	1	1
Nicotine	D009538	IL1R1	3554	Nicotine results in increased expression of IL1R1 mRNA	increases^expression	1	1
Nicotine	D009538	IL1R1	3554	methyllycaconitine affects the reaction [Nicotine results in increased expression of IL1R1 protein]	affects^reaction|increases^expression	1	1
Nicotine	D009538	IL1R1	3554	methyllycaconitine affects the reaction [Nicotine results in increased expression of IL1R1 mRNA]	affects^reaction|increases^expression	1	1
Nicotine	D009538	IL1R1	3554	Nicotine results in increased expression of IL1R1 protein	increases^expression	1	1
Nicotine	D009538	IL1RN	3557	IL1RN protein inhibits the reaction [Nicotine results in increased activity of Capsaicin]	decreases^reaction|increases^activity	1	1
Nicotine	D009538	IL2	3558	Nicotine results in decreased susceptibility to IL2 protein	decreases^response to substance	1	1
Nicotine	D009538	IL33	90865	[Nicotine co-treated with Quartz] results in increased expression of IL33 protein	affects^cotreatment|increases^expression	1	1
Nicotine	D009538	IL33	90865	Nicotine promotes the reaction [Lipopolysaccharides results in increased secretion of IL33 protein]	increases^reaction|increases^secretion	1	1
Nicotine	D009538	IL33	90865	Nicotine results in increased secretion of IL33 protein	increases^secretion	1	1
Nicotine	D009538	IL3RA	3563	Nicotine results in decreased expression of IL3RA mRNA	decreases^expression	1	1
Nicotine	D009538	IL4RA	16190	Nicotine inhibits the reaction [1-Methyl-4-phenyl-1,2,3,6-tetrahydropyridine results in increased expression of IL4RA mRNA]	decreases^reaction|increases^expression	1	1
Nicotine	D009538	IL4RA	16190	[Nicotine co-treated with 1-Methyl-4-phenyl-1,2,3,6-tetrahydropyridine] results in decreased expression of IL4RA mRNA	affects^cotreatment|decreases^expression	1	1
Nicotine	D009538	IL6	3569	Nicotine inhibits the reaction [Lipopolysaccharides results in increased expression of IL6 protein]	decreases^reaction|increases^expression	1	1
Nicotine	D009538	IL6	3569	Nicotine results in increased expression of IL6 protein	increases^expression	1	1
Nicotine	D009538	IL6	3569	Nicotine results in increased secretion of IL6 protein	increases^secretion	1	1
Nicotine	D009538	IL6	3569	Nicotine inhibits the reaction [Dextran Sulfate results in increased expression of IL6 protein]	decreases^reaction|increases^expression	1	1
Nicotine	D009538	IL6	3569	[Nicotine results in increased abundance of Cotinine] which results in increased expression of IL6 mRNA	increases^abundance|increases^expression	1	1
Nicotine	D009538	IL6	3569	Nicotine inhibits the reaction [Lipopolysaccharides results in increased secretion of IL6 protein]	decreases^reaction|increases^secretion	1	1
Nicotine	D009538	IL6	3569	Nicotine results in decreased secretion of IL6 protein	decreases^secretion	1	1
Nicotine	D009538	IL6	3569	[Nicotine co-treated with Propylene Glycol co-treated with Glycerol] results in increased secretion of IL6 protein	affects^cotreatment|increases^secretion	1	1
Nicotine	D009538	IL6	3569	[Nicotine co-treated with Propylene Glycol co-treated with Glycerol co-treated with Flavoring Agents] results in increased secretion of IL6 protein	affects^cotreatment|increases^secretion	1	1
Nicotine	D009538	IL6	3569	Nicotine results in decreased expression of IL6 protein	decreases^expression	1	1
Nicotine	D009538	IL6	3569	SIRT1 protein inhibits the reaction [[Lipopolysaccharides co-treated with Nicotine] results in increased expression of IL6 mRNA]	affects^cotreatment|decreases^reaction|increases^expression	1	1
Nicotine	D009538	IL6	3569	Resveratrol inhibits the reaction [[Lipopolysaccharides co-treated with Nicotine] results in increased expression of IL6 mRNA]	affects^cotreatment|decreases^reaction|increases^expression	1	1
Nicotine	D009538	IL6	3569	[Lipopolysaccharides co-treated with Nicotine] results in increased expression of IL6 mRNA	affects^cotreatment|increases^expression	1	1
Nicotine	D009538	IL6	3569	Nicotine inhibits the reaction [Lipopolysaccharides results in increased expression of IL6 mRNA]	decreases^reaction|increases^expression	1	1
Nicotine	D009538	IL6	3569	ZFP36 mutant form inhibits the reaction [Nicotine results in decreased expression of IL6 mRNA]	decreases^expression|decreases^reaction	1	1
Nicotine	D009538	IL6	3569	Nicotine results in decreased expression of IL6 mRNA	decreases^expression	1	1
Nicotine	D009538	IL6	3569	Nicotine results in increased expression of IL6 mRNA	increases^expression	1	1
Nicotine	D009538	IL6	3569	Nicotine results in increased expression of and results in increased secretion of IL6 protein	increases^expression|increases^secretion	1	1
Nicotine	D009538	IL7	3574	Nicotine results in increased expression of and results in increased secretion of IL7 protein	increases^expression|increases^secretion	1	1
Nicotine	D009538	IL9	3578	Nicotine results in decreased expression of IL9 mRNA	decreases^expression	1	1
Nicotine	D009538	INHBB	3625	Nicotine results in decreased expression of INHBB mRNA	decreases^expression	1	1
Nicotine	D009538	INHBB	3625	Nicotine results in decreased secretion of INHBB protein	decreases^secretion	1	1
Nicotine	D009538	INPPL1	3636	Nicotine results in decreased expression of INPPL1 mRNA	decreases^expression	1	1
Nicotine	D009538	INS1	16333	Sodium Acetate inhibits the reaction [Nicotine results in increased expression of INS1 protein]	decreases^reaction|increases^expression	1	1
Nicotine	D009538	INS1	16333	[BMP7 protein co-treated with INS1 protein co-treated with Triiodothyronine co-treated with 1-Methyl-3-isobutylxanthine co-treated with Dexamethasone co-treated with Indomethacin co-treated with Nicotine] affects the expression of PRDM16 mRNA	affects^cotreatment|affects^expression	1	1
Nicotine	D009538	INS1	16333	[BMP7 protein co-treated with INS1 protein co-treated with Triiodothyronine co-treated with 1-Methyl-3-isobutylxanthine co-treated with Dexamethasone co-treated with Indomethacin co-treated with Nicotine] affects the expression of MMP2 mRNA	affects^cotreatment|affects^expression	1	1
Nicotine	D009538	INS1	16333	[BMP7 protein co-treated with INS1 protein co-treated with Triiodothyronine co-treated with 1-Methyl-3-isobutylxanthine co-treated with Dexamethasone co-treated with Indomethacin co-treated with Nicotine] affects the expression of CS mRNA	affects^cotreatment|affects^expression	1	1
Nicotine	D009538	INS1	16333	[BMP7 protein co-treated with INS1 protein co-treated with Triiodothyronine co-treated with 1-Methyl-3-isobutylxanthine co-treated with Dexamethasone co-treated with Indomethacin co-treated with Nicotine] affects the expression of UCP1 mRNA	affects^cotreatment|affects^expression	1	1
Nicotine	D009538	INS1	16333	[BMP7 protein co-treated with INS1 protein co-treated with Triiodothyronine co-treated with 1-Methyl-3-isobutylxanthine co-treated with Dexamethasone co-treated with Indomethacin co-treated with Nicotine] affects the expression of HGF mRNA	affects^cotreatment|affects^expression	1	1
Nicotine	D009538	INS1	16333	[BMP7 protein co-treated with INS1 protein co-treated with Triiodothyronine co-treated with 1-Methyl-3-isobutylxanthine co-treated with Dexamethasone co-treated with Indomethacin co-treated with Nicotine] affects the expression of VEGFA mRNA	affects^cotreatment|affects^expression	1	1
Nicotine	D009538	INS1	16333	[BMP7 protein co-treated with INS1 protein co-treated with Triiodothyronine co-treated with 1-Methyl-3-isobutylxanthine co-treated with Dexamethasone co-treated with Indomethacin co-treated with Nicotine] affects the expression of UCP1 protein	affects^cotreatment|affects^expression	1	1
Nicotine	D009538	INS1	16333	[BMP7 protein co-treated with INS1 protein co-treated with Triiodothyronine co-treated with 1-Methyl-3-isobutylxanthine co-treated with Dexamethasone co-treated with Indomethacin co-treated with Nicotine] affects the expression of PPARGC1A protein	affects^cotreatment|affects^expression	1	1
Nicotine	D009538	INS1	16333	[BMP7 protein co-treated with INS1 protein co-treated with Triiodothyronine co-treated with 1-Methyl-3-isobutylxanthine co-treated with Dexamethasone co-treated with Indomethacin co-treated with Nicotine] affects the expression of PPARGC1A mRNA	affects^cotreatment|affects^expression	1	1
Nicotine	D009538	INS2	16334	Nicotine results in increased expression of INS2 mRNA	increases^expression	1	1
Nicotine	D009538	INSIG1	3638	Nicotine results in increased expression of INSIG1 mRNA	increases^expression	1	1
Nicotine	D009538	INSIG1	3638	Nicotine results in decreased expression of INSIG1 mRNA	decreases^expression	1	1
Nicotine	D009538	INSR	3643	Nicotine results in decreased expression of INSR mRNA	decreases^expression	1	1
Nicotine	D009538	INSR	3643	Nicotine results in decreased expression of INSR protein	decreases^expression	1	1
Nicotine	D009538	IQCH-AS1	100506686	[Nicotine co-treated with Propylene Glycol co-treated with Glycerol co-treated with Flavoring Agents] results in increased expression of IQCH-AS1 mRNA	affects^cotreatment|increases^expression	1	1
Nicotine	D009538	IRAK1	3654	[Nicotine co-treated with 1-Methyl-4-phenyl-1,2,3,6-tetrahydropyridine] results in increased expression of IRAK1 mRNA	affects^cotreatment|increases^expression	1	1
Nicotine	D009538	IRAK1	3654	Nicotine inhibits the reaction [1-Methyl-4-phenyl-1,2,3,6-tetrahydropyridine results in increased expression of IRAK1 mRNA]	decreases^reaction|increases^expression	1	1
Nicotine	D009538	IRF6	3664	[nickel chloride co-treated with Nicotine] results in increased expression of IRF6 mRNA	affects^cotreatment|increases^expression	1	1
Nicotine	D009538	IRF7	3665	Nicotine inhibits the reaction [Poly I-C results in increased expression of IRF7 mRNA]	decreases^reaction|increases^expression	1	1
Nicotine	D009538	IRF7	3665	IRF7 protein mutant form inhibits the reaction [Nicotine inhibits the reaction [Poly I-C results in increased secretion of IFNB1 protein]]	decreases^reaction|increases^secretion	1	1
Nicotine	D009538	IRF7	3665	IRF7 protein mutant form affects the reaction [Nicotine inhibits the reaction [Poly I-C results in increased expression of IFNB1 mRNA]]	affects^reaction|decreases^reaction|increases^expression	1	1
Nicotine	D009538	IRF8	3394	[nickel chloride co-treated with Nicotine] results in increased expression of IRF8 mRNA	affects^cotreatment|increases^expression	1	1
Nicotine	D009538	IRF8	3394	Nicotine results in decreased expression of IRF8 mRNA	decreases^expression	1	1
Nicotine	D009538	IRF9	10379	Nicotine results in increased expression of IRF9 mRNA	increases^expression	1	1
Nicotine	D009538	IRGM2	54396	Nicotine results in decreased expression of IRGM2 mRNA	decreases^expression	1	1
Nicotine	D009538	IRS1	3667	Nicotine results in decreased expression of IRS1 mRNA	decreases^expression	1	1
Nicotine	D009538	IRX3	79191	[Nicotine co-treated with 1-Methyl-4-phenyl-1,2,3,6-tetrahydropyridine] results in increased expression of IRX3 mRNA	affects^cotreatment|increases^expression	1	1
Nicotine	D009538	IRX3	79191	Nicotine inhibits the reaction [1-Methyl-4-phenyl-1,2,3,6-tetrahydropyridine results in decreased expression of IRX3 mRNA]	decreases^expression|decreases^reaction	1	1
Nicotine	D009538	ISG15	9636	Nicotine inhibits the reaction [Poly I-C results in increased expression of ISG15 mRNA]	decreases^reaction|increases^expression	1	1
Nicotine	D009538	ISG20	3669	[nickel chloride co-treated with Nicotine] results in increased expression of ISG20 mRNA	affects^cotreatment|increases^expression	1	1
Nicotine	D009538	ITGA2B	3674	Nicotine results in decreased expression of ITGA2B mRNA	decreases^expression	1	1
Nicotine	D009538	ITGA2B	3674	Nicotine results in decreased expression of ITGA2B protein	decreases^expression	1	1
Nicotine	D009538	ITGAL	3683	Nicotine results in decreased expression of ITGAL mRNA	decreases^expression	1	1
Nicotine	D009538	ITGAV	3685	Nicotine results in increased expression of ITGAV mRNA	increases^expression	1	1
Nicotine	D009538	ITGB1	3688	Nicotine results in decreased expression of ITGB1 mRNA	decreases^expression	1	1
Nicotine	D009538	ITGB1	3688	Nicotine results in decreased expression of ITGB1 protein	decreases^expression	1	1
Nicotine	D009538	ITGB3	3690	Nicotine results in decreased expression of ITGB3 mRNA	decreases^expression	1	1
Nicotine	D009538	ITGB3	3690	Nicotine results in decreased expression of ITGB3 protein	decreases^expression	1	1
Nicotine	D009538	ITGB5	3693	Nicotine results in increased expression of ITGB5 mRNA	increases^expression	1	1
Nicotine	D009538	ITM2B	9445	Nicotine promotes the reaction [1-Methyl-4-phenyl-1,2,3,6-tetrahydropyridine results in decreased expression of ITM2B mRNA]	decreases^expression|increases^reaction	1	1
Nicotine	D009538	ITM2B	9445	[Nicotine co-treated with 1-Methyl-4-phenyl-1,2,3,6-tetrahydropyridine] results in decreased expression of ITM2B mRNA	affects^cotreatment|decreases^expression	1	1
Nicotine	D009538	ITPKB	3707	Nicotine results in increased expression of ITPKB mRNA	increases^expression	1	1
Nicotine	D009538	IVL	3713	Nicotine results in decreased expression of IVL protein	decreases^expression	1	1
Nicotine	D009538	JAGN1	84522	Nicotine results in decreased expression of JAGN1 mRNA	decreases^expression	1	1
Nicotine	D009538	JAK2	3717	Nicotine results in increased phosphorylation of JAK2 protein	increases^phosphorylation	1	1
Nicotine	D009538	JAK2	3717	Bungarotoxins inhibits the reaction [Nicotine results in increased phosphorylation of JAK2 protein]	decreases^reaction|increases^phosphorylation	1	1
Nicotine	D009538	JAK2	3717	Nicotine results in decreased expression of JAK2 mRNA	decreases^expression	1	1
Nicotine	D009538	JAK2	3717	JAK2 results in increased susceptibility to Nicotine	increases^response to substance	1	1
Nicotine	D009538	JMJD6	23210	[Nicotine co-treated with 1-Methyl-4-phenyl-1,2,3,6-tetrahydropyridine] results in decreased expression of JMJD6 mRNA	affects^cotreatment|decreases^expression	1	1
Nicotine	D009538	JMJD6	23210	Nicotine inhibits the reaction [1-Methyl-4-phenyl-1,2,3,6-tetrahydropyridine results in increased expression of JMJD6 mRNA]	decreases^reaction|increases^expression	1	1
Nicotine	D009538	JUN	3725	Nicotine inhibits the reaction [Cisplatin results in increased expression of JUN mRNA]	decreases^reaction|increases^expression	1	1
Nicotine	D009538	JUN	3725	[U 0126 results in decreased activity of [MAPK1 protein co-treated with MAPK3 protein]] inhibits the reaction [Nicotine results in increased expression of JUN protein]	affects^cotreatment|decreases^activity|decreases^reaction|increases^expression	1	1
Nicotine	D009538	JUN	3725	Nicotine results in increased expression of JUN protein	increases^expression	1	1
Nicotine	D009538	JUN	3725	Nicotine promotes the reaction [MAPK8 protein results in increased phosphorylation of JUN protein]	increases^phosphorylation|increases^reaction	1	1
Nicotine	D009538	KAT6B	23522	[Nicotine co-treated with 1-Methyl-4-phenyl-1,2,3,6-tetrahydropyridine] results in decreased expression of KAT6B mRNA	affects^cotreatment|decreases^expression	1	1
Nicotine	D009538	KAT6B	23522	Nicotine affects the reaction [1-Methyl-4-phenyl-1,2,3,6-tetrahydropyridine results in decreased expression of KAT6B mRNA]	affects^reaction|decreases^expression	1	1
Nicotine	D009538	KCNH2	3757	Nicotine results in increased expression of KCNH2 mRNA	increases^expression	1	1
Nicotine	D009538	KCNK1	3775	Nicotine results in decreased expression of KCNK1 mRNA	decreases^expression	1	1
Nicotine	D009538	KDM7A	80853	Nicotine results in increased expression of KDM7A mRNA	increases^expression	1	1
Nicotine	D009538	KDR	3791	Nicotine results in decreased expression of KDR protein	decreases^expression	1	1
Nicotine	D009538	KDR	3791	Nicotine results in increased expression of KDR mRNA	increases^expression	1	1
Nicotine	D009538	KIF21B	23046	Nicotine results in increased expression of KIF21B mRNA	increases^expression	1	1
Nicotine	D009538	KIF3B	9371	[Nicotine co-treated with 1-Methyl-4-phenyl-1,2,3,6-tetrahydropyridine] results in decreased expression of KIF3B mRNA	affects^cotreatment|decreases^expression	1	1
Nicotine	D009538	KIF3B	9371	Nicotine affects the reaction [1-Methyl-4-phenyl-1,2,3,6-tetrahydropyridine results in decreased expression of KIF3B mRNA]	affects^reaction|decreases^expression	1	1
Nicotine	D009538	KLF10	7071	Nicotine results in decreased expression of KLF10 mRNA	decreases^expression	1	1
Nicotine	D009538	KLF10	7071	Nicotine results in increased expression of KLF10 mRNA	increases^expression	1	1
Nicotine	D009538	KLF11	8462	Nicotine results in decreased expression of KLF11 mRNA	decreases^expression	1	1
Nicotine	D009538	KLF4	9314	Nicotine inhibits the reaction [1-Methyl-4-phenyl-1,2,3,6-tetrahydropyridine results in increased expression of KLF4 mRNA]	decreases^reaction|increases^expression	1	1
Nicotine	D009538	KLF4	9314	[Nicotine co-treated with 1-Methyl-4-phenyl-1,2,3,6-tetrahydropyridine] results in increased expression of KLF4 mRNA	affects^cotreatment|increases^expression	1	1
Nicotine	D009538	KLF4	9314	Nicotine results in increased expression of KLF4 mRNA	increases^expression	1	1
Nicotine	D009538	KLK5	25818	Nicotine results in increased expression of KLK5 mRNA	increases^expression	1	1
Nicotine	D009538	KMT2C	58508	Mecamylamine inhibits the reaction [Nicotine results in decreased expression of KMT2C mRNA]	decreases^expression|decreases^reaction	1	1
Nicotine	D009538	KMT2C	58508	Nicotine results in decreased expression of KMT2C mRNA	decreases^expression	1	1
Nicotine	D009538	KMT2C	58508	Tubocurarine inhibits the reaction [Nicotine results in decreased expression of KMT2C mRNA]	decreases^expression|decreases^reaction	1	1
Nicotine	D009538	KMT2C	58508	alpha-cobratoxin inhibits the reaction [Nicotine results in decreased expression of KMT2C mRNA]	decreases^expression|decreases^reaction	1	1
Nicotine	D009538	KNG1	3827	Nicotine results in decreased activity of KNG1 protein alternative form	decreases^activity	1	1
Nicotine	D009538	KNG1	3827	Capsaicin promotes the reaction [Nicotine results in decreased activity of KNG1 protein alternative form]	decreases^activity|increases^reaction	1	1
Nicotine	D009538	KNG1	3827	Kainic Acid promotes the reaction [Nicotine results in decreased activity of KNG1 protein alternative form]	decreases^activity|increases^reaction	1	1
Nicotine	D009538	KRT15	3866	Nicotine results in increased expression of KRT15 mRNA	increases^expression	1	1
Nicotine	D009538	KRT6B	3854	Nicotine results in increased expression of KRT6B mRNA	increases^expression	1	1
Nicotine	D009538	KRT80	144501	Nicotine results in increased expression of KRT80 mRNA	increases^expression	1	1
Nicotine	D009538	KRT85	3891	Nicotine results in increased expression of KRT85 mRNA	increases^expression	1	1
Nicotine	D009538	LAMB1	3912	Nicotine results in increased expression of LAMB1 mRNA	increases^expression	1	1
Nicotine	D009538	LAMB1	3912	Nicotine results in decreased expression of LAMB1 mRNA	decreases^expression	1	1
Nicotine	D009538	LAMP2	3920	Nicotine results in decreased expression of LAMP2 protein	decreases^expression	1	1
Nicotine	D009538	LCE1B	353132	Nicotine results in increased expression of LCE1B mRNA	increases^expression	1	1
Nicotine	D009538	LCK	3932	LCK protein promotes the reaction [Nicotine results in increased phosphorylation of and results in increased activity of FYN protein]	increases^activity|increases^phosphorylation|increases^reaction	1	1
Nicotine	D009538	LCK	3932	Nicotine results in increased phosphorylation of and results in increased activity of LCK protein	increases^activity|increases^phosphorylation	1	1
Nicotine	D009538	LCP1	3936	LCP1 gene SNP affects the susceptibility to Nicotine	affects^response to substance	1	1
Nicotine	D009538	LDLR	3949	Nicotine results in increased expression of LDLR mRNA	increases^expression	1	1
Nicotine	D009538	LDLRAD3	143458	Nicotine results in increased splicing of LDLRAD3 mRNA alternative form	increases^splicing	1	1
Nicotine	D009538	LEP	3952	Nicotine results in decreased susceptibility to LEP protein	decreases^response to substance	1	1
Nicotine	D009538	LEPR	3953	Nicotine results in increased expression of LEPR mRNA	increases^expression	1	1
Nicotine	D009538	LEPR	3953	Nicotine results in decreased expression of LEPR mRNA	decreases^expression	1	1
Nicotine	D009538	LEV-1	178269	Nicotine results in increased expression of LEV-1 mRNA	increases^expression	1	1
Nicotine	D009538	LEV-8	191600	Nicotine results in increased expression of LEV-8 mRNA	increases^expression	1	1
Nicotine	D009538	LGALS1	3956	Nicotine results in increased expression of LGALS1 mRNA	increases^expression	1	1
Nicotine	D009538	LHB	3972	Nicotine results in decreased expression of LHB mRNA	decreases^expression	1	1
Nicotine	D009538	LHB	3972	Nicotine results in increased secretion of LHB protein	increases^secretion	1	1
Nicotine	D009538	LIG4	3981	Nicotine results in increased expression of LIG4 mRNA	increases^expression	1	1
Nicotine	D009538	LIN7C	55327	Nicotine results in decreased expression of LIN7C mRNA	decreases^expression	1	1
Nicotine	D009538	LIPE	3991	Nicotine results in decreased expression of LIPE mRNA	decreases^expression	1	1
Nicotine	D009538	LITAF	9516	alpha-cobratoxin inhibits the reaction [Nicotine results in decreased expression of LITAF mRNA]	decreases^expression|decreases^reaction	1	1
Nicotine	D009538	LITAF	9516	Nicotine results in decreased expression of LITAF mRNA	decreases^expression	1	1
Nicotine	D009538	LITAF	9516	Mecamylamine promotes the reaction [Nicotine results in decreased expression of LITAF mRNA]	decreases^expression|increases^reaction	1	1
Nicotine	D009538	LITAF	9516	Nicotine results in increased expression of LITAF mRNA	increases^expression	1	1
Nicotine	D009538	LITAF	9516	Tubocurarine inhibits the reaction [Nicotine results in decreased expression of LITAF mRNA]	decreases^expression|decreases^reaction	1	1
Nicotine	D009538	LMO7	4008	Nicotine results in decreased expression of LMO7 mRNA	decreases^expression	1	1
Nicotine	D009538	LPAR4	2846	[Nicotine co-treated with 1-Methyl-4-phenyl-1,2,3,6-tetrahydropyridine] results in increased expression of LPAR4 mRNA	affects^cotreatment|increases^expression	1	1
Nicotine	D009538	LPAR4	2846	Nicotine inhibits the reaction [1-Methyl-4-phenyl-1,2,3,6-tetrahydropyridine results in decreased expression of LPAR4 mRNA]	decreases^expression|decreases^reaction	1	1
Nicotine	D009538	LPL	4023	Nicotine results in increased expression of LPL mRNA	increases^expression	1	1
Nicotine	D009538	LRRFIP1	9208	Nicotine results in increased expression of LRRFIP1 mRNA	increases^expression	1	1
Nicotine	D009538	LRRTM4	80059	Nicotine results in increased methylation of LRRTM4 gene	increases^methylation	1	1
Nicotine	D009538	LTB	4050	Nicotine results in decreased expression of LTB mRNA	decreases^expression	1	1
Nicotine	D009538	LTF	4057	Nicotine results in decreased expression of LTF mRNA	decreases^expression	1	1
Nicotine	D009538	LTN1	26046	[Nicotine co-treated with Propylene Glycol co-treated with Glycerol co-treated with Flavoring Agents] results in increased expression of LTN1 mRNA	affects^cotreatment|increases^expression	1	1
Nicotine	D009538	LYL1	4066	Nicotine results in decreased expression of LYL1 mRNA	decreases^expression	1	1
Nicotine	D009538	LYNX1	66004	Nicotine results in increased expression of LYNX1 protein	increases^expression	1	1
Nicotine	D009538	LYNX1	66004	Nicotine results in increased expression of LYNX1 mRNA	increases^expression	1	1
Nicotine	D009538	LYSMD3	116068	LYSMD3 gene SNP affects the susceptibility to Nicotine	affects^response to substance	1	1
Nicotine	D009538	MADD	8567	Nicotine results in decreased expression of MADD mRNA	decreases^expression	1	1
Nicotine	D009538	MALAT1	378938	Nicotine results in increased expression of MALAT1 mRNA	increases^expression	1	1
Nicotine	D009538	MAOA	4128	Nicotine inhibits the reaction [1-Methyl-4-phenyl-1,2,3,6-tetrahydropyridine results in increased expression of MAOA mRNA]	decreases^reaction|increases^expression	1	1
Nicotine	D009538	MAOA	4128	[Nicotine co-treated with 1-Methyl-4-phenyl-1,2,3,6-tetrahydropyridine] results in decreased expression of MAOA mRNA	affects^cotreatment|decreases^expression	1	1
Nicotine	D009538	MAP2K6	5608	Nicotine results in increased expression of MAP2K6 mRNA	increases^expression	1	1
Nicotine	D009538	MAP2K7	5609	[Nicotine co-treated with 1-Methyl-4-phenyl-1,2,3,6-tetrahydropyridine] results in decreased expression of MAP2K7 mRNA	affects^cotreatment|decreases^expression	1	1
Nicotine	D009538	MAP2K7	5609	Nicotine inhibits the reaction [1-Methyl-4-phenyl-1,2,3,6-tetrahydropyridine results in increased expression of MAP2K7 mRNA]	decreases^reaction|increases^expression	1	1
Nicotine	D009538	MAPK1	5594	Nicotine results in decreased expression of MAPK1 protein	decreases^expression	1	1
Nicotine	D009538	MAPK1	5594	diphenyleneiodonium inhibits the reaction [Nicotine results in increased phosphorylation of MAPK1 protein]	decreases^reaction|increases^phosphorylation	1	1
Nicotine	D009538	MAPK1	5594	Acetylcysteine inhibits the reaction [Nicotine results in increased phosphorylation of MAPK1 protein]	decreases^reaction|increases^phosphorylation	1	1
Nicotine	D009538	MAPK1	5594	Nicotine results in decreased phosphorylation of MAPK1 protein	decreases^phosphorylation	1	1
Nicotine	D009538	MAPK1	5594	Nicotine results in decreased expression of MAPK1 mRNA	decreases^expression	1	1
Nicotine	D009538	MAPK1	5594	[Nicotine co-treated with 4-(N-methyl-N-nitrosamino)-1-(3-pyridyl)-1-butanone] results in increased phosphorylation of MAPK1 protein	affects^cotreatment|increases^phosphorylation	1	1
Nicotine	D009538	MAPK1	5594	2-(2-chloro-4-iodophenylamino)-N-cyclopropylmethoxy-3,4-difluoro-5-bromobenzamide inhibits the reaction [Nicotine results in increased phosphorylation of MAPK1 protein]	decreases^reaction|increases^phosphorylation	1	1
Nicotine	D009538	MAPK1	5594	Vecuronium Bromide inhibits the reaction [Nicotine results in increased phosphorylation of MAPK1 protein]	decreases^reaction|increases^phosphorylation	1	1
Nicotine	D009538	MAPK1	5594	[Nicotine co-treated with Ethanol] results in increased phosphorylation of MAPK1 protein	affects^cotreatment|increases^phosphorylation	1	1
Nicotine	D009538	MAPK1	5594	[Camptothecin co-treated with Nicotine] results in increased phosphorylation of MAPK1 protein	affects^cotreatment|increases^phosphorylation	1	1
Nicotine	D009538	MAPK1	5594	Nicotine inhibits the reaction [Fluorouracil results in increased phosphorylation of MAPK1 protein]	decreases^reaction|increases^phosphorylation	1	1
Nicotine	D009538	MAPK1	5594	[ICI 118551 binds to and results in decreased activity of ADRB2 protein] inhibits the reaction [Nicotine results in increased phosphorylation of MAPK1 protein]	affects^binding|decreases^activity|decreases^reaction|increases^phosphorylation	1	1
Nicotine	D009538	MAPK1	5594	[Atenolol binds to and results in decreased activity of ADRB1 protein] inhibits the reaction [Nicotine results in increased phosphorylation of MAPK1 protein]	affects^binding|decreases^activity|decreases^reaction|increases^phosphorylation	1	1
Nicotine	D009538	MAPK1	5594	[U 0126 results in decreased activity of [MAPK1 protein co-treated with MAPK3 protein]] inhibits the reaction [Nicotine results in increased expression of JUN protein]	affects^cotreatment|decreases^activity|decreases^reaction|increases^expression	1	1
Nicotine	D009538	MAPK1	5594	[U 0126 results in decreased activity of [MAPK1 protein co-treated with MAPK3 protein]] inhibits the reaction [Nicotine results in increased expression of FOS protein]	affects^cotreatment|decreases^activity|decreases^reaction|increases^expression	1	1
Nicotine	D009538	MAPK1	5594	Staurosporine inhibits the reaction [Nicotine results in increased phosphorylation of MAPK1 protein]	decreases^reaction|increases^phosphorylation	1	1
Nicotine	D009538	MAPK1	5594	[U 0126 results in decreased activity of [MAPK1 protein co-treated with MAPK3 protein]] inhibits the reaction [Nicotine results in increased expression of PTGS2]	affects^cotreatment|decreases^activity|decreases^reaction|increases^expression	1	1
Nicotine	D009538	MAPK1	5594	[U 0126 results in decreased activity of [MAPK1 protein co-treated with MAPK3 protein]] which results in decreased susceptibility to Nicotine	affects^cotreatment|decreases^activity|decreases^response to substance	1	1
Nicotine	D009538	MAPK1	5594	U 0126 inhibits the reaction [Nicotine results in increased phosphorylation of MAPK1 protein]	decreases^reaction|increases^phosphorylation	1	1
Nicotine	D009538	MAPK1	5594	Nicotine inhibits the reaction [1-Methyl-4-phenyl-1,2,3,6-tetrahydropyridine results in increased expression of MAPK1 mRNA]	decreases^reaction|increases^expression	1	1
Nicotine	D009538	MAPK1	5594	[Nicotine co-treated with 1-Methyl-4-phenyl-1,2,3,6-tetrahydropyridine] results in decreased expression of MAPK1 mRNA	affects^cotreatment|decreases^expression	1	1
Nicotine	D009538	MAPK1	5594	1,2-bis(2-aminophenoxy)ethane N,N,N',N'-tetraacetic acid acetoxymethyl ester inhibits the reaction [Nicotine results in increased phosphorylation of MAPK1 protein]	decreases^reaction|increases^phosphorylation	1	1
Nicotine	D009538	MAPK1	5594	Tubocurarine inhibits the reaction [Nicotine results in increased phosphorylation of MAPK1 protein]	decreases^reaction|increases^phosphorylation	1	1
Nicotine	D009538	MAPK1	5594	Lobeline inhibits the reaction [Nicotine results in decreased phosphorylation of MAPK1 protein]	decreases^phosphorylation|decreases^reaction	1	1
Nicotine	D009538	MAPK1	5594	Propranolol inhibits the reaction [Nicotine results in decreased phosphorylation of MAPK1 protein]	decreases^phosphorylation|decreases^reaction	1	1
Nicotine	D009538	MAPK1	5594	Hexamethonium inhibits the reaction [Nicotine results in decreased phosphorylation of MAPK1 protein]	decreases^phosphorylation|decreases^reaction	1	1
Nicotine	D009538	MAPK1	5594	Nicotine results in decreased phosphorylation of and results in decreased activity of MAPK1 protein	decreases^activity|decreases^phosphorylation	1	1
Nicotine	D009538	MAPK1	5594	alpha-cyano-(3,4-dihydroxy)-N-benzylcinnamide inhibits the reaction [Nicotine results in decreased activity of MAPK1 protein]	decreases^activity|decreases^reaction	1	1
Nicotine	D009538	MAPK1	5594	Nicotine inhibits the reaction [Paclitaxel results in increased activity of MAPK1 protein]	decreases^reaction|increases^activity	1	1
Nicotine	D009538	MAPK1	5594	Nicotine inhibits the reaction [Cisplatin results in increased activity of MAPK1 protein]	decreases^reaction|increases^activity	1	1
Nicotine	D009538	MAPK1	5594	[Lobeline binds to and results in decreased activity of [CHRNA4 protein binds to CHRNB2 protein]] inhibits the reaction [Nicotine results in increased phosphorylation of MAPK1 protein]	affects^binding|decreases^activity|decreases^reaction|increases^phosphorylation	1	1
Nicotine	D009538	MAPK1	5594	TP53 protein affects the reaction [Nicotine results in increased phosphorylation of MAPK1 protein]	affects^reaction|increases^phosphorylation	1	1
Nicotine	D009538	MAPK1	5594	Curcumin inhibits the reaction [Nicotine results in increased phosphorylation of MAPK1 protein]	decreases^reaction|increases^phosphorylation	1	1
Nicotine	D009538	MAPK1	5594	[methyllycaconitine binds to and results in decreased activity of CHRNA7 protein] inhibits the reaction [Nicotine results in increased phosphorylation of MAPK1 protein]	affects^binding|decreases^activity|decreases^reaction|increases^phosphorylation	1	1
Nicotine	D009538	MAPK1	5594	Hexamethonium inhibits the reaction [Nicotine results in increased phosphorylation of MAPK1 protein]	decreases^reaction|increases^phosphorylation	1	1
Nicotine	D009538	MAPK1	5594	Propranolol inhibits the reaction [Nicotine results in increased phosphorylation of MAPK1 protein]	decreases^reaction|increases^phosphorylation	1	1
Nicotine	D009538	MAPK1	5594	Propranolol inhibits the reaction [Nicotine results in increased phosphorylation of and results in increased activity of MAPK1 protein]	decreases^reaction|increases^activity|increases^phosphorylation	1	1
Nicotine	D009538	MAPK1	5594	Nicotine results in increased expression of MAPK1 protein modified form	increases^expression	1	1
Nicotine	D009538	MAPK1	5594	Melatonin inhibits the reaction [Nicotine results in increased phosphorylation of MAPK1 protein]	decreases^reaction|increases^phosphorylation	1	1
Nicotine	D009538	MAPK1	5594	Melatonin inhibits the reaction [Nicotine results in decreased expression of MAPK1 protein]	decreases^expression|decreases^reaction	1	1
Nicotine	D009538	MAPK11	5600	Nicotine results in decreased expression of MAPK11 mRNA	decreases^expression	1	1
Nicotine	D009538	MAPK13	5603	Nicotine results in decreased expression of MAPK13 mRNA	decreases^expression	1	1
Nicotine	D009538	MAPK3	5595	[U 0126 results in decreased activity of [MAPK1 protein co-treated with MAPK3 protein]] inhibits the reaction [Nicotine results in increased expression of JUN protein]	affects^cotreatment|decreases^activity|decreases^reaction|increases^expression	1	1
Nicotine	D009538	MAPK3	5595	Hexamethonium inhibits the reaction [Nicotine results in increased phosphorylation of MAPK3 protein]	decreases^reaction|increases^phosphorylation	1	1
Nicotine	D009538	MAPK3	5595	[methyllycaconitine binds to and results in decreased activity of CHRNA7 protein] inhibits the reaction [Nicotine results in increased phosphorylation of MAPK3 protein]	affects^binding|decreases^activity|decreases^reaction|increases^phosphorylation	1	1
Nicotine	D009538	MAPK3	5595	Curcumin inhibits the reaction [Nicotine results in increased phosphorylation of MAPK3 protein]	decreases^reaction|increases^phosphorylation	1	1
Nicotine	D009538	MAPK3	5595	TP53 protein affects the reaction [Nicotine results in increased phosphorylation of MAPK3 protein]	affects^reaction|increases^phosphorylation	1	1
Nicotine	D009538	MAPK3	5595	[Lobeline binds to and results in decreased activity of [CHRNA4 protein binds to CHRNB2 protein]] inhibits the reaction [Nicotine results in increased phosphorylation of MAPK3 protein]	affects^binding|decreases^activity|decreases^reaction|increases^phosphorylation	1	1
Nicotine	D009538	MAPK3	5595	Nicotine results in decreased activity of MAPK3 protein	decreases^activity	1	1
Nicotine	D009538	MAPK3	5595	Nicotine inhibits the reaction [Cisplatin results in increased activity of MAPK3 protein]	decreases^reaction|increases^activity	1	1
Nicotine	D009538	MAPK3	5595	Nicotine inhibits the reaction [Paclitaxel results in increased activity of MAPK3 protein]	decreases^reaction|increases^activity	1	1
Nicotine	D009538	MAPK3	5595	alpha-cyano-(3,4-dihydroxy)-N-benzylcinnamide inhibits the reaction [Nicotine results in decreased activity of MAPK3 protein]	decreases^activity|decreases^reaction	1	1
Nicotine	D009538	MAPK3	5595	Nicotine results in decreased phosphorylation of and results in decreased activity of MAPK3 protein	decreases^activity|decreases^phosphorylation	1	1
Nicotine	D009538	MAPK3	5595	Hexamethonium inhibits the reaction [Nicotine results in decreased phosphorylation of MAPK3 protein]	decreases^phosphorylation|decreases^reaction	1	1
Nicotine	D009538	MAPK3	5595	Propranolol inhibits the reaction [Nicotine results in decreased phosphorylation of MAPK3 protein]	decreases^phosphorylation|decreases^reaction	1	1
Nicotine	D009538	MAPK3	5595	Lobeline inhibits the reaction [Nicotine results in decreased phosphorylation of MAPK3 protein]	decreases^phosphorylation|decreases^reaction	1	1
Nicotine	D009538	MAPK3	5595	Tubocurarine inhibits the reaction [Nicotine results in increased phosphorylation of MAPK3 protein]	decreases^reaction|increases^phosphorylation	1	1
Nicotine	D009538	MAPK3	5595	1,2-bis(2-aminophenoxy)ethane N,N,N',N'-tetraacetic acid acetoxymethyl ester inhibits the reaction [Nicotine results in increased phosphorylation of MAPK3 protein]	decreases^reaction|increases^phosphorylation	1	1
Nicotine	D009538	MAPK3	5595	U 0126 inhibits the reaction [Nicotine results in increased phosphorylation of MAPK3 protein]	decreases^reaction|increases^phosphorylation	1	1
Nicotine	D009538	MAPK3	5595	diphenyleneiodonium inhibits the reaction [Nicotine results in increased phosphorylation of MAPK3 protein]	decreases^reaction|increases^phosphorylation	1	1
Nicotine	D009538	MAPK3	5595	Acetylcysteine inhibits the reaction [Nicotine results in increased phosphorylation of MAPK3 protein]	decreases^reaction|increases^phosphorylation	1	1
Nicotine	D009538	MAPK3	5595	Nicotine results in decreased phosphorylation of MAPK3 protein	decreases^phosphorylation	1	1
Nicotine	D009538	MAPK3	5595	[Nicotine co-treated with 4-(N-methyl-N-nitrosamino)-1-(3-pyridyl)-1-butanone] results in increased phosphorylation of MAPK3 protein	affects^cotreatment|increases^phosphorylation	1	1
Nicotine	D009538	MAPK3	5595	2-(2-chloro-4-iodophenylamino)-N-cyclopropylmethoxy-3,4-difluoro-5-bromobenzamide inhibits the reaction [Nicotine results in increased phosphorylation of MAPK3 protein]	decreases^reaction|increases^phosphorylation	1	1
Nicotine	D009538	MAPK3	5595	Vecuronium Bromide inhibits the reaction [Nicotine results in increased phosphorylation of MAPK3 protein]	decreases^reaction|increases^phosphorylation	1	1
Nicotine	D009538	MAPK3	5595	[Camptothecin co-treated with Nicotine] results in increased phosphorylation of MAPK3 protein	affects^cotreatment|increases^phosphorylation	1	1
Nicotine	D009538	MAPK3	5595	[U 0126 results in decreased activity of [MAPK1 protein co-treated with MAPK3 protein]] which results in decreased susceptibility to Nicotine	affects^cotreatment|decreases^activity|decreases^response to substance	1	1
Nicotine	D009538	MAPK3	5595	[U 0126 results in decreased activity of [MAPK1 protein co-treated with MAPK3 protein]] inhibits the reaction [Nicotine results in increased expression of PTGS2]	affects^cotreatment|decreases^activity|decreases^reaction|increases^expression	1	1
Nicotine	D009538	MAPK3	5595	Staurosporine inhibits the reaction [Nicotine results in increased phosphorylation of MAPK3 protein]	decreases^reaction|increases^phosphorylation	1	1
Nicotine	D009538	MAPK3	5595	Nicotine inhibits the reaction [Fluorouracil results in increased phosphorylation of MAPK3 protein]	decreases^reaction|increases^phosphorylation	1	1
Nicotine	D009538	MAPK3	5595	[ICI 118551 binds to and results in decreased activity of ADRB2 protein] inhibits the reaction [Nicotine results in increased phosphorylation of MAPK3 protein]	affects^binding|decreases^activity|decreases^reaction|increases^phosphorylation	1	1
Nicotine	D009538	MAPK3	5595	[U 0126 results in decreased activity of [MAPK1 protein co-treated with MAPK3 protein]] inhibits the reaction [Nicotine results in increased expression of FOS protein]	affects^cotreatment|decreases^activity|decreases^reaction|increases^expression	1	1
Nicotine	D009538	MAPK3	5595	[Atenolol binds to and results in decreased activity of ADRB1 protein] inhibits the reaction [Nicotine results in increased phosphorylation of MAPK3 protein]	affects^binding|decreases^activity|decreases^reaction|increases^phosphorylation	1	1
Nicotine	D009538	MAPK3	5595	Melatonin inhibits the reaction [Nicotine results in decreased expression of MAPK3 protein]	decreases^expression|decreases^reaction	1	1
Nicotine	D009538	MAPK3	5595	Melatonin inhibits the reaction [Nicotine results in increased phosphorylation of MAPK3 protein]	decreases^reaction|increases^phosphorylation	1	1
Nicotine	D009538	MAPK3	5595	Nicotine results in increased expression of MAPK3 protein modified form	increases^expression	1	1
Nicotine	D009538	MAPK3	5595	Propranolol inhibits the reaction [Nicotine results in increased phosphorylation of and results in increased activity of MAPK3 protein]	decreases^reaction|increases^activity|increases^phosphorylation	1	1
Nicotine	D009538	MAPK3	5595	Propranolol inhibits the reaction [Nicotine results in increased phosphorylation of MAPK3 protein]	decreases^reaction|increases^phosphorylation	1	1
Nicotine	D009538	MAPK8	5599	Nicotine results in decreased expression of MAPK8 mRNA	decreases^expression	1	1
Nicotine	D009538	MAPK8	5599	TP53 protein affects the reaction [Nicotine results in increased phosphorylation of MAPK8 protein]	affects^reaction|increases^phosphorylation	1	1
Nicotine	D009538	MAPK8	5599	Curcumin inhibits the reaction [Nicotine results in increased phosphorylation of MAPK8 protein]	decreases^reaction|increases^phosphorylation	1	1
Nicotine	D009538	MAPK8	5599	Nicotine inhibits the reaction [Cisplatin results in increased phosphorylation of and results in increased activity of MAPK8 protein]	decreases^reaction|increases^activity|increases^phosphorylation	1	1
Nicotine	D009538	MAPK8	5599	Nicotine results in increased expression of MAPK8 mRNA	increases^expression	1	1
Nicotine	D009538	MAPK8	5599	Nicotine promotes the reaction [MAPK8 protein results in increased phosphorylation of JUN protein]	increases^phosphorylation|increases^reaction	1	1
Nicotine	D009538	MAPK8	5599	Nicotine results in increased activity of MAPK8 protein	increases^activity	1	1
Nicotine	D009538	MAPK8	5599	Nicotine results in decreased phosphorylation of MAPK8 protein	decreases^phosphorylation	1	1
Nicotine	D009538	MAPK9	5601	Nicotine results in decreased expression of MAPK9 mRNA	decreases^expression	1	1
Nicotine	D009538	MAST2	23139	Nicotine results in increased expression of MAST2 mRNA	increases^expression	1	1
Nicotine	D009538	MBP	4155	Nicotine results in increased phosphorylation of MBP protein	increases^phosphorylation	1	1
Nicotine	D009538	MCL1	4170	Propranolol inhibits the reaction [Nicotine results in increased phosphorylation of MCL1 protein]	decreases^reaction|increases^phosphorylation	1	1
Nicotine	D009538	MCL1	4170	[Nicotine results in increased phosphorylation of MCL1 protein] which results in increased expression of and results in increased stability of MCL1 protein	increases^expression|increases^phosphorylation|increases^stability	1	1
Nicotine	D009538	MCL1	4170	Nicotine results in increased phosphorylation of MCL1 protein	increases^phosphorylation	1	1
Nicotine	D009538	MCL1	4170	2-(2-amino-3-methoxyphenyl)-4H-1-benzopyran-4-one inhibits the reaction [Nicotine results in increased phosphorylation of MCL1 protein]	decreases^reaction|increases^phosphorylation	1	1
Nicotine	D009538	MCMDC2	157777	Nicotine results in increased expression of MCMDC2 mRNA	increases^expression	1	1
Nicotine	D009538	MCTP1	79772	Nicotine results in decreased expression of MCTP1 mRNA	decreases^expression	1	1
Nicotine	D009538	MDH2	4191	Nicotine results in decreased activity of MDH2 protein	decreases^activity	1	1
Nicotine	D009538	MDH2	4191	Folic Acid inhibits the reaction [Nicotine results in decreased activity of MDH2 protein]	decreases^activity|decreases^reaction	1	1
Nicotine	D009538	MDM2	4193	[[Nicotine results in decreased expression of RPS27A protein] which results in increased phosphorylation of MDM2 protein] which results in increased ubiquitination of TP53 protein	decreases^expression|increases^phosphorylation|increases^ubiquitination	1	1
Nicotine	D009538	MDM2	4193	[Nicotine results in decreased expression of RPS27A protein] which results in increased phosphorylation of MDM2 protein	decreases^expression|increases^phosphorylation	1	1
Nicotine	D009538	ME1	4199	Nicotine inhibits the reaction [1-Methyl-4-phenyl-1,2,3,6-tetrahydropyridine results in decreased expression of ME1 mRNA]	decreases^expression|decreases^reaction	1	1
Nicotine	D009538	ME1	4199	[Nicotine co-treated with 1-Methyl-4-phenyl-1,2,3,6-tetrahydropyridine] results in decreased expression of ME1 mRNA	affects^cotreatment|decreases^expression	1	1
Nicotine	D009538	MED24	9862	Nicotine results in increased expression of MED24 mRNA	increases^expression	1	1
Nicotine	D009538	MED28	80306	Nicotine results in increased expression of MED28 mRNA	increases^expression	1	1
Nicotine	D009538	MEF2C	4208	Nicotine affects the expression of MEF2C mRNA	affects^expression	1	1
Nicotine	D009538	METTL3	56339	Nicotine results in increased expression of METTL3 mRNA	increases^expression	1	1
Nicotine	D009538	MGP	4256	[Cholecalciferol co-treated with Nicotine] results in decreased expression of MGP protein	affects^cotreatment|decreases^expression	1	1
Nicotine	D009538	MIR15B	406949	Nicotine results in decreased expression of MIR15B mRNA	decreases^expression	1	1
Nicotine	D009538	MIR15B	406949	Nicotine results in increased methylation of MIR15B gene	increases^methylation	1	1
Nicotine	D009538	MIR98	407054	MIR98 mRNA inhibits the reaction [Nicotine results in increased expression of EDN1 mRNA]	decreases^reaction|increases^expression	1	1
Nicotine	D009538	MIR98	407054	MIR98 mRNA affects the reaction [Nicotine results in increased expression of NGF protein]	affects^reaction|increases^expression	1	1
Nicotine	D009538	MIR98	407054	MIR98 mRNA inhibits the reaction [Nicotine results in increased expression of FN1 mRNA]	decreases^reaction|increases^expression	1	1
Nicotine	D009538	MIR98	407054	Rosiglitazone inhibits the reaction [Nicotine results in decreased expression of MIR98 mRNA]	decreases^expression|decreases^reaction	1	1
Nicotine	D009538	MIRLET7B	406884	Nicotine results in decreased expression of MIRLET7B mRNA	decreases^expression	1	1
Nicotine	D009538	MIRLET7D	406886	Nicotine results in decreased expression of MIRLET7D mRNA	decreases^expression	1	1
Nicotine	D009538	MIRLET7E	406887	Nicotine results in decreased expression of MIRLET7E mRNA	decreases^expression	1	1
Nicotine	D009538	MIRLET7G	406890	Nicotine results in decreased expression of MIRLET7G mRNA	decreases^expression	1	1
Nicotine	D009538	MIRLET7I	406891	Nicotine results in decreased expression of MIRLET7I mRNA	decreases^expression	1	1
Nicotine	D009538	MKI67	4288	Hexamethonium inhibits the reaction [[Nicotine co-treated with Butylhydroxybutylnitrosamine] results in increased expression of MKI67 protein]	affects^cotreatment|decreases^reaction|increases^expression	1	1
Nicotine	D009538	MKI67	4288	Nicotine results in increased expression of MKI67 protein	increases^expression	1	1
Nicotine	D009538	MKI67	4288	methyllycaconitine inhibits the reaction [[Nicotine co-treated with Butylhydroxybutylnitrosamine] results in increased expression of MKI67 protein]	affects^cotreatment|decreases^reaction|increases^expression	1	1
Nicotine	D009538	MKI67	4288	Nicotine results in decreased expression of MKI67 protein	decreases^expression	1	1
Nicotine	D009538	MKI67	4288	[Nicotine co-treated with Butylhydroxybutylnitrosamine] results in increased expression of MKI67 protein	affects^cotreatment|increases^expression	1	1
Nicotine	D009538	MKI67	4288	[Nicotine co-treated with Quartz] results in increased expression of MKI67 protein	affects^cotreatment|increases^expression	1	1
Nicotine	D009538	MLPH	79083	Nicotine results in increased expression of MLPH mRNA	increases^expression	1	1
Nicotine	D009538	MME	4311	Nicotine results in increased expression of MME mRNA	increases^expression	1	1
Nicotine	D009538	MMP1	4312	Polymyxin B inhibits the reaction [lipopolysaccharide, E. coli O26-B6 promotes the reaction [Nicotine results in increased expression of MMP1 protein]]	decreases^reaction|increases^expression|increases^reaction	1	1
Nicotine	D009538	MMP1	4312	Tubocurarine inhibits the reaction [Nicotine results in increased expression of MMP1 protein]	decreases^reaction|increases^expression	1	1
Nicotine	D009538	MMP1	4312	Tubocurarine inhibits the reaction [lipopolysaccharide, E. coli O26-B6 promotes the reaction [Nicotine results in increased expression of MMP1 protein]]	decreases^reaction|increases^expression|increases^reaction	1	1
Nicotine	D009538	MMP1	4312	Polymyxin B inhibits the reaction [Nicotine promotes the reaction [lipopolysaccharide, E. coli O26-B6 results in increased expression of MMP1 protein]]	decreases^reaction|increases^expression|increases^reaction	1	1
Nicotine	D009538	MMP1	4312	Nicotine promotes the reaction [lipopolysaccharide, E. coli O26-B6 results in increased expression of MMP1 protein]	increases^expression|increases^reaction	1	1
Nicotine	D009538	MMP1	4312	lipopolysaccharide, E. coli O26-B6 promotes the reaction [Nicotine results in increased expression of MMP1 protein]	increases^expression|increases^reaction	1	1
Nicotine	D009538	MMP1	4312	Nicotine promotes the reaction [lipopolysaccharide, E. coli O26-B6 results in increased expression of MMP1 mRNA]	increases^expression|increases^reaction	1	1
Nicotine	D009538	MMP1	4312	lipopolysaccharide, E. coli O26-B6 promotes the reaction [Nicotine results in increased expression of MMP1 mRNA]	increases^expression|increases^reaction	1	1
Nicotine	D009538	MMP1	4312	Tubocurarine inhibits the reaction [Nicotine results in increased expression of MMP1 mRNA]	decreases^reaction|increases^expression	1	1
Nicotine	D009538	MMP1	4312	Tubocurarine inhibits the reaction [Nicotine promotes the reaction [lipopolysaccharide, E. coli O26-B6 results in increased expression of MMP1 protein]]	decreases^reaction|increases^expression|increases^reaction	1	1
Nicotine	D009538	MMP13	4322	Nicotine results in decreased expression of MMP13 mRNA	decreases^expression	1	1
Nicotine	D009538	MMP13	4322	Nicotine results in increased expression of MMP13 protein	increases^expression	1	1
Nicotine	D009538	MMP13	4322	NLRP3 protein affects the reaction [Nicotine results in increased expression of MMP13 mRNA]	affects^reaction|increases^expression	1	1
Nicotine	D009538	MMP2	4313	Nicotine results in decreased expression of MMP2 mRNA	decreases^expression	1	1
Nicotine	D009538	MMP2	4313	Nicotine promotes the reaction [lipopolysaccharide, E. coli O26-B6 results in increased expression of MMP2 mRNA]	increases^expression|increases^reaction	1	1
Nicotine	D009538	MMP2	4313	[BMP7 protein co-treated with INS1 protein co-treated with Triiodothyronine co-treated with 1-Methyl-3-isobutylxanthine co-treated with Dexamethasone co-treated with Indomethacin co-treated with Nicotine] affects the expression of MMP2 mRNA	affects^cotreatment|affects^expression	1	1
Nicotine	D009538	MMP2	4313	lipopolysaccharide, E. coli O26-B6 promotes the reaction [Nicotine results in increased expression of MMP2 mRNA]	increases^expression|increases^reaction	1	1
Nicotine	D009538	MMP2	4313	Nicotine results in decreased expression of MMP2 protein	decreases^expression	1	1
Nicotine	D009538	MMP3	4314	Nicotine results in increased expression of MMP3 protein	increases^expression	1	1
Nicotine	D009538	MMP3	4314	lipopolysaccharide, E. coli O26-B6 promotes the reaction [Nicotine results in increased expression of MMP3 mRNA]	increases^expression|increases^reaction	1	1
Nicotine	D009538	MMP3	4314	NLRP3 protein affects the reaction [Nicotine results in increased expression of MMP3 mRNA]	affects^reaction|increases^expression	1	1
Nicotine	D009538	MMP3	4314	Nicotine promotes the reaction [lipopolysaccharide, E. coli O26-B6 results in increased expression of MMP3 mRNA]	increases^expression|increases^reaction	1	1
Nicotine	D009538	MMP7	4316	CREB1 protein promotes the reaction [Nicotine results in increased expression of MMP7 mRNA]	increases^expression|increases^reaction	1	1
Nicotine	D009538	MMP7	4316	Nicotine inhibits the reaction [1-Methyl-4-phenyl-1,2,3,6-tetrahydropyridine results in increased expression of MMP7 mRNA]	decreases^reaction|increases^expression	1	1
Nicotine	D009538	MMP7	4316	[Nicotine co-treated with 1-Methyl-4-phenyl-1,2,3,6-tetrahydropyridine] results in decreased expression of MMP7 mRNA	affects^cotreatment|decreases^expression	1	1
Nicotine	D009538	MMP7	4316	MK-886 inhibits the reaction [Nicotine results in increased expression of MMP7 mRNA]	decreases^reaction|increases^expression	1	1
Nicotine	D009538	MMP7	4316	MMP7 promoter SNP affects the susceptibility to Nicotine	affects^response to substance	1	1
Nicotine	D009538	MMP7	4316	MMP7 promoter SNP affects the reaction [Nicotine results in increased expression of MMP7 mRNA]	affects^reaction|increases^expression	1	1
Nicotine	D009538	MMP7	4316	Nicotine results in increased expression of MMP7 protein	increases^expression	1	1
Nicotine	D009538	MMP9	4318	Nicotine results in decreased expression of MMP9 protein	decreases^expression	1	1
Nicotine	D009538	MMP9	4318	MK-886 inhibits the reaction [Nicotine results in increased expression of MMP9 mRNA]	decreases^reaction|increases^expression	1	1
Nicotine	D009538	MMP9	4318	Nicotine results in increased expression of MMP9 protein	increases^expression	1	1
Nicotine	D009538	MPO	4353	Acetylcysteine inhibits the reaction [Nicotine results in increased activity of MPO protein]	decreases^reaction|increases^activity	1	1
Nicotine	D009538	MPO	4353	Nicotine inhibits the reaction [Acetic Acid results in increased activity of MPO protein]	decreases^reaction|increases^activity	1	1
Nicotine	D009538	MPO	4353	erdosteine inhibits the reaction [Nicotine results in increased activity of MPO protein]	decreases^reaction|increases^activity	1	1
Nicotine	D009538	MPO	4353	Nicotine results in increased activity of MPO protein	increases^activity	1	1
Nicotine	D009538	MPO	4353	Vitamin E inhibits the reaction [Nicotine results in increased activity of MPO protein]	decreases^reaction|increases^activity	1	1
Nicotine	D009538	MPO	4353	Nicotine results in decreased activity of MPO protein	decreases^activity	1	1
Nicotine	D009538	MRM3	55178	Nicotine results in decreased expression of MRM3 mRNA	decreases^expression	1	1
Nicotine	D009538	MRPL10	124995	[Nicotine co-treated with 1-Methyl-4-phenyl-1,2,3,6-tetrahydropyridine] results in decreased expression of MRPL10 mRNA	affects^cotreatment|decreases^expression	1	1
Nicotine	D009538	MRPL10	124995	Nicotine inhibits the reaction [1-Methyl-4-phenyl-1,2,3,6-tetrahydropyridine results in decreased expression of MRPL10 mRNA]	decreases^expression|decreases^reaction	1	1
Nicotine	D009538	MRPL20	55052	[Nicotine co-treated with 1-Methyl-4-phenyl-1,2,3,6-tetrahydropyridine] results in increased expression of MRPL20 mRNA	affects^cotreatment|increases^expression	1	1
Nicotine	D009538	MRPL20	55052	Nicotine inhibits the reaction [1-Methyl-4-phenyl-1,2,3,6-tetrahydropyridine results in decreased expression of MRPL20 mRNA]	decreases^expression|decreases^reaction	1	1
Nicotine	D009538	MRPL41	64975	Nicotine results in decreased expression of MRPL41 mRNA	decreases^expression	1	1
Nicotine	D009538	MRPL54	116541	Nicotine results in increased expression of MRPL54 mRNA	increases^expression	1	1
Nicotine	D009538	MRPL9	65005	[Nicotine co-treated with 1-Methyl-4-phenyl-1,2,3,6-tetrahydropyridine] results in increased expression of MRPL9 mRNA	affects^cotreatment|increases^expression	1	1
Nicotine	D009538	MRPL9	65005	Nicotine inhibits the reaction [1-Methyl-4-phenyl-1,2,3,6-tetrahydropyridine results in increased expression of MRPL9 mRNA]	decreases^reaction|increases^expression	1	1
Nicotine	D009538	MSMO1	6307	Nicotine results in increased expression of MSMO1 mRNA	increases^expression	1	1
Nicotine	D009538	MST1	4485	Nicotine results in decreased expression of MST1 mRNA	decreases^expression	1	1
Nicotine	D009538	MSX1	4487	Nicotine results in increased expression of MSX1 mRNA	increases^expression	1	1
Nicotine	D009538	MT1E	4493	Nicotine results in increased expression of MT1E mRNA	increases^expression	1	1
Nicotine	D009538	MT2	17750	Nicotine inhibits the reaction [1-Methyl-4-phenyl-1,2,3,6-tetrahydropyridine results in increased expression of MT2 mRNA]	decreases^reaction|increases^expression	1	1
Nicotine	D009538	MT2	17750	[Nicotine co-treated with 1-Methyl-4-phenyl-1,2,3,6-tetrahydropyridine] results in increased expression of MT2 mRNA	affects^cotreatment|increases^expression	1	1
Nicotine	D009538	MT3	4504	[Nicotine co-treated with Polylactic Acid-Polyglycolic Acid Copolymer] inhibits the reaction [1-Methyl-4-phenyl-1,2,3,6-tetrahydropyridine results in increased expression of MT3 protein]	affects^cotreatment|decreases^reaction|increases^expression	1	1
Nicotine	D009538	MT3	4504	Nicotine inhibits the reaction [1-Methyl-4-phenyl-1,2,3,6-tetrahydropyridine results in increased expression of MT3 protein]	decreases^reaction|increases^expression	1	1
Nicotine	D009538	MTCH1	23787	Nicotine inhibits the reaction [1-Methyl-4-phenyl-1,2,3,6-tetrahydropyridine results in increased expression of MTCH1 mRNA]	decreases^reaction|increases^expression	1	1
Nicotine	D009538	MTCH1	23787	[Nicotine co-treated with 1-Methyl-4-phenyl-1,2,3,6-tetrahydropyridine] results in decreased expression of MTCH1 mRNA	affects^cotreatment|decreases^expression	1	1
Nicotine	D009538	MTF2	22823	Nicotine inhibits the reaction [1-Methyl-4-phenyl-1,2,3,6-tetrahydropyridine results in increased expression of MTF2 mRNA]	decreases^reaction|increases^expression	1	1
[truncated: 1,074 more rows]

## Sheet: Table S5
Table S5. The targets of lung adenocarcinoma predicted in the GeneCards database.
Gene Symbol	Description	Relevance score	Category	Uniprot ID	Gifts	GC Id	GeneCards Link
EGFR	Epidermal Growth Factor Receptor	208.479	Protein Coding	P00533	68	GC07P055019	https://www.genecards.org/cgi-bin/carddisp.pl?gene=EGFR
TP53	Tumor Protein P53	191.932	Protein Coding	P04637	66	GC17M007661	https://www.genecards.org/cgi-bin/carddisp.pl?gene=TP53
KRAS	KRAS Proto-Oncogene, GTPase	133.400314331055	Protein Coding	P01116	66	GC12M033285	https://www.genecards.org/cgi-bin/carddisp.pl?gene=KRAS
TERT	Telomerase Reverse Transcriptase	126.058464050293	Protein Coding	O14746	64	GC05M001253	https://www.genecards.org/cgi-bin/carddisp.pl?gene=TERT
CDH1	Cadherin 1	118.711608886719	Protein Coding	P12830	62	GC16P068737	https://www.genecards.org/cgi-bin/carddisp.pl?gene=CDH1
BRAF	B-Raf Proto-Oncogene, Serine/Threonine Kinase	111.53441619873	Protein Coding	P15056	66	GC07M140783	https://www.genecards.org/cgi-bin/carddisp.pl?gene=BRAF
PIK3CA	Phosphatidylinositol-4,5-Bisphosphate 3-Kinase Catalytic Subunit Alpha	111.133720397949	Protein Coding	P42336	65	GC03P179148	https://www.genecards.org/cgi-bin/carddisp.pl?gene=PIK3CA
ERBB2	Erb-B2 Receptor Tyrosine Kinase 2	105.903289794922	Protein Coding	P04626	68	GC17P039687	https://www.genecards.org/cgi-bin/carddisp.pl?gene=ERBB2
CDKN2A	Cyclin Dependent Kinase Inhibitor 2A	105.018226623535	Protein Coding	Q8N726	63	GC09M021967	https://www.genecards.org/cgi-bin/carddisp.pl?gene=CDKN2A
CTNNB1	Catenin Beta 1	96.8326110839844	Protein Coding	P35222	66	GC03P041194	https://www.genecards.org/cgi-bin/carddisp.pl?gene=CTNNB1
PTEN	Phosphatase And Tensin Homolog	95.1894073486328	Protein Coding	P60484	65	GC10P116113	https://www.genecards.org/cgi-bin/carddisp.pl?gene=PTEN
MET	MET Proto-Oncogene, Receptor Tyrosine Kinase	90.6094665527344	Protein Coding	P08581	67	GC07P116672	https://www.genecards.org/cgi-bin/carddisp.pl?gene=MET
AKT1	AKT Serine/Threonine Kinase 1	89.709716796875	Protein Coding	P31749	66	GC14M104769	https://www.genecards.org/cgi-bin/carddisp.pl?gene=AKT1
ALK	ALK Receptor Tyrosine Kinase	89.6149291992188	Protein Coding	Q9UM73	64	GC02M029190	https://www.genecards.org/cgi-bin/carddisp.pl?gene=ALK
SMAD4	SMAD Family Member 4	85.9427947998047	Protein Coding	Q13485	66	GC18P051028	https://www.genecards.org/cgi-bin/carddisp.pl?gene=SMAD4
HRAS	HRas Proto-Oncogene, GTPase	83.0482788085938	Protein Coding	P01112	65	GC11M013218	https://www.genecards.org/cgi-bin/carddisp.pl?gene=HRAS
NKX2-1	NK2 Homeobox 1	80.8837280273438	Protein Coding	P43699	61	GC14M036516	https://www.genecards.org/cgi-bin/carddisp.pl?gene=NKX2-1
STK11	Serine/Threonine Kinase 11	78.8322982788086	Protein Coding	Q15831	63	GC19P001177	https://www.genecards.org/cgi-bin/carddisp.pl?gene=STK11
APC	APC Regulator Of WNT Signaling Pathway	77.710319519043	Protein Coding	P25054	62	GC05P112707	https://www.genecards.org/cgi-bin/carddisp.pl?gene=APC
FGFR2	Fibroblast Growth Factor Receptor 2	77.4332427978516	Protein Coding	P21802	68	GC10M121478	https://www.genecards.org/cgi-bin/carddisp.pl?gene=FGFR2
MLH1	MutL Homolog 1	76.3361358642578	Protein Coding	P40692	62	GC03P036993	https://www.genecards.org/cgi-bin/carddisp.pl?gene=MLH1
MYC	MYC Proto-Oncogene, BHLH Transcription Factor	74.2472229003906	Protein Coding	P01106	65	GC08P127735	https://www.genecards.org/cgi-bin/carddisp.pl?gene=MYC
RB1	RB Transcriptional Corepressor 1	72.8954620361328	Protein Coding	P06400	61	GC13P048303	https://www.genecards.org/cgi-bin/carddisp.pl?gene=RB1
NRAS	NRAS Proto-Oncogene, GTPase	71.1367492675781	Protein Coding	P01111	63	GC01M114704	https://www.genecards.org/cgi-bin/carddisp.pl?gene=NRAS
NFE2L2	NFE2 Like BZIP Transcription Factor 2	70.7804641723633	Protein Coding	Q16236	63	GC02M177227	https://www.genecards.org/cgi-bin/carddisp.pl?gene=NFE2L2
ATM	ATM Serine/Threonine Kinase	70.5214004516602	Protein Coding	Q13315	66	GC11P108223	https://www.genecards.org/cgi-bin/carddisp.pl?gene=ATM
BRCA2	BRCA2 DNA Repair Associated	70.0109710693359	Protein Coding	P51587	60	GC13P032315	https://www.genecards.org/cgi-bin/carddisp.pl?gene=BRCA2
CCND1	Cyclin D1	69.7218856811523	Protein Coding	P24385	66	GC11P069641	https://www.genecards.org/cgi-bin/carddisp.pl?gene=CCND1
MAP2K1	Mitogen-Activated Protein Kinase Kinase 1	66.9508743286133	Protein Coding	Q02750	67	GC15P066386	https://www.genecards.org/cgi-bin/carddisp.pl?gene=MAP2K1
FBXW7	F-Box And WD Repeat Domain Containing 7	66.9083480834961	Protein Coding	Q969H0	58	GC04M152321	https://www.genecards.org/cgi-bin/carddisp.pl?gene=FBXW7
ROS1	ROS Proto-Oncogene 1, Receptor Tyrosine Kinase	66.4932708740234	Protein Coding	P08922	60	GC06M117287	https://www.genecards.org/cgi-bin/carddisp.pl?gene=ROS1
SFTPC	Surfactant Protein C	65.5436706542969	Protein Coding	P11686	52	GC08P022156	https://www.genecards.org/cgi-bin/carddisp.pl?gene=SFTPC
FGFR1	Fibroblast Growth Factor Receptor 1	64.7355499267578	Protein Coding	P11362	68	GC08M038400	https://www.genecards.org/cgi-bin/carddisp.pl?gene=FGFR1
BRCA1	BRCA1 DNA Repair Associated	64.4055938720703	Protein Coding	P38398	63	GC17M043044	https://www.genecards.org/cgi-bin/carddisp.pl?gene=BRCA1
KIT	KIT Proto-Oncogene, Receptor Tyrosine Kinase	63.9542694091797	Protein Coding	P10721	66	GC04P054657	https://www.genecards.org/cgi-bin/carddisp.pl?gene=KIT
GNAS	GNAS Complex Locus	61.0816383361816	Protein Coding	P84996	62	GC20P058839	https://www.genecards.org/cgi-bin/carddisp.pl?gene=GNAS
FGFR3	Fibroblast Growth Factor Receptor 3	60.500431060791	Protein Coding	P22607	68	GC04P005899	https://www.genecards.org/cgi-bin/carddisp.pl?gene=FGFR3
DICER1	Dicer 1, Ribonuclease III	60.1326637268066	Protein Coding	Q9UPY3	61	GC14M095086	https://www.genecards.org/cgi-bin/carddisp.pl?gene=DICER1
ABCA3	ATP Binding Cassette Subfamily A Member 3	59.693603515625	Protein Coding	Q99758	61	GC16M002275	https://www.genecards.org/cgi-bin/carddisp.pl?gene=ABCA3
RET	Ret Proto-Oncogene	59.5762252807617	Protein Coding	P07949	67	GC10P045251	https://www.genecards.org/cgi-bin/carddisp.pl?gene=RET
CHEK2	Checkpoint Kinase 2	59.5157928466797	Protein Coding	O96017	67	GC22M028687	https://www.genecards.org/cgi-bin/carddisp.pl?gene=CHEK2
RAF1	Raf-1 Proto-Oncogene, Serine/Threonine Kinase	58.584415435791	Protein Coding	P04049	67	GC03M012583	https://www.genecards.org/cgi-bin/carddisp.pl?gene=RAF1
COPA	COPI Coat Complex Subunit Alpha	58.4772491455078	Protein Coding	P53621	55	GC01M160288	https://www.genecards.org/cgi-bin/carddisp.pl?gene=COPA
ERBB3	Erb-B2 Receptor Tyrosine Kinase 3	58.052490234375	Protein Coding	P21860	67	GC12P065362	https://www.genecards.org/cgi-bin/carddisp.pl?gene=ERBB3
CDK4	Cyclin Dependent Kinase 4	57.9406661987305	Protein Coding	P11802	66	GC12M059932	https://www.genecards.org/cgi-bin/carddisp.pl?gene=CDK4
IDH1	Isocitrate Dehydrogenase (NADP(+)) 1	57.2266311645508	Protein Coding	O75874	65	GC02M208236	https://www.genecards.org/cgi-bin/carddisp.pl?gene=IDH1
CASP8	Caspase 8	56.3279151916504	Protein Coding	Q14790	65	GC02P201233	https://www.genecards.org/cgi-bin/carddisp.pl?gene=CASP8
PRKN	Parkin RBR E3 Ubiquitin Protein Ligase	54.4470024108887	Protein Coding	O60260	62	GC06M161348	https://www.genecards.org/cgi-bin/carddisp.pl?gene=PRKN
LRRC56	Leucine Rich Repeat Containing 56	54.1860389709473	Protein Coding	Q8IYG6	47	GC11P014008	https://www.genecards.org/cgi-bin/carddisp.pl?gene=LRRC56
FAS	Fas Cell Surface Death Receptor	54.1511535644531	Protein Coding	P25445	64	GC10P116129	https://www.genecards.org/cgi-bin/carddisp.pl?gene=FAS
BAP1	BRCA1 Associated Deubiquitinase 1	53.9859924316406	Protein Coding	Q92560	59	GC03M052401	https://www.genecards.org/cgi-bin/carddisp.pl?gene=BAP1
NOTCH1	Notch Receptor 1	53.6345634460449	Protein Coding	P46531	65	GC09M138976	https://www.genecards.org/cgi-bin/carddisp.pl?gene=NOTCH1
PDGFRA	Platelet Derived Growth Factor Receptor Alpha	53.6235122680664	Protein Coding	P16234	66	GC04P054229	https://www.genecards.org/cgi-bin/carddisp.pl?gene=PDGFRA
FLCN	Folliculin	53.5258712768555	Protein Coding	Q8NFG4	54	GC17M017212	https://www.genecards.org/cgi-bin/carddisp.pl?gene=FLCN
TGFB1	Transforming Growth Factor Beta 1	53.4585876464844	Protein Coding	P01137	65	GC19M041301	https://www.genecards.org/cgi-bin/carddisp.pl?gene=TGFB1
POLE	DNA Polymerase Epsilon, Catalytic Subunit	53.2632484436035	Protein Coding	Q07864	60	GC12M132798	https://www.genecards.org/cgi-bin/carddisp.pl?gene=POLE
MSH2	MutS Homolog 2	52.5338287353516	Protein Coding	P43246	61	GC02P047403	https://www.genecards.org/cgi-bin/carddisp.pl?gene=MSH2
SFTPB	Surfactant Protein B	52.4984588623047	Protein Coding	P07988	55	GC02M085657	https://www.genecards.org/cgi-bin/carddisp.pl?gene=SFTPB
SFTPA2	Surfactant Protein A2	52.4343566894531	Protein Coding	Q8IWL1	50	GC10M084114	https://www.genecards.org/cgi-bin/carddisp.pl?gene=SFTPA2
STAT3	Signal Transducer And Activator Of Transcription 3	52.3478927612305	Protein Coding	P40763	66	GC17M042313	https://www.genecards.org/cgi-bin/carddisp.pl?gene=STAT3
ESR1	Estrogen Receptor 1	52.2151870727539	Protein Coding	P03372	66	GC06P151656	https://www.genecards.org/cgi-bin/carddisp.pl?gene=ESR1
NTRK3	Neurotrophic Receptor Tyrosine Kinase 3	52.1535758972168	Protein Coding	Q16288	65	GC15M087859	https://www.genecards.org/cgi-bin/carddisp.pl?gene=NTRK3
MDM2	MDM2 Proto-Oncogene	51.9020919799805	Protein Coding	Q00987	66	GC12P068808	https://www.genecards.org/cgi-bin/carddisp.pl?gene=MDM2
B2M	Beta-2-Microglobulin	51.350772857666	Protein Coding	P61769	62	GC15P044711	https://www.genecards.org/cgi-bin/carddisp.pl?gene=B2M
FASLG	Fas Ligand	50.9638481140137	Protein Coding	P48023	61	GC01P172659	https://www.genecards.org/cgi-bin/carddisp.pl?gene=FASLG
NRG1	Neuregulin 1	50.9558868408203	Protein Coding	Q02297	61	GC08P031639	https://www.genecards.org/cgi-bin/carddisp.pl?gene=NRG1
NTRK1	Neurotrophic Receptor Tyrosine Kinase 1	50.5921783447266	Protein Coding	P04629	62	GC01P156815	https://www.genecards.org/cgi-bin/carddisp.pl?gene=NTRK1
NTRK2	Neurotrophic Receptor Tyrosine Kinase 2	50.2840194702148	Protein Coding	Q16620	66	GC09P084668	https://www.genecards.org/cgi-bin/carddisp.pl?gene=NTRK2
PALB2	Partner And Localizer Of BRCA2	49.8823623657227	Protein Coding	Q86YC2	56	GC16M023603	https://www.genecards.org/cgi-bin/carddisp.pl?gene=PALB2
RHOA	Ras Homolog Family Member A	49.6760940551758	Protein Coding	P61586	62	GC03M049359	https://www.genecards.org/cgi-bin/carddisp.pl?gene=RHOA
DDR2	Discoidin Domain Receptor Tyrosine Kinase 2	49.5510520935059	Protein Coding	Q16832	63	GC01P170843	https://www.genecards.org/cgi-bin/carddisp.pl?gene=DDR2
KEAP1	Kelch Like ECH Associated Protein 1	49.1653823852539	Protein Coding	Q14145	61	GC19M010486	https://www.genecards.org/cgi-bin/carddisp.pl?gene=KEAP1
RASSF1	Ras Association Domain Family Member 1	49.1208114624023	Protein Coding	Q9NS23	55	GC03M050329	https://www.genecards.org/cgi-bin/carddisp.pl?gene=RASSF1
VHL	Von Hippel-Lindau Tumor Suppressor	49.0885887145996	Protein Coding	P40337	60	GC03P024217	https://www.genecards.org/cgi-bin/carddisp.pl?gene=VHL
MSH6	MutS Homolog 6	48.9210433959961	Protein Coding	P52701	61	GC02P047695	https://www.genecards.org/cgi-bin/carddisp.pl?gene=MSH6
SFTPA1	Surfactant Protein A1	48.3491439819336	Protein Coding	Q8IWL2	58	GC10P119662	https://www.genecards.org/cgi-bin/carddisp.pl?gene=SFTPA1
NF1	Neurofibromin 1	48.3372764587402	Protein Coding	P21359	60	GC17P031094	https://www.genecards.org/cgi-bin/carddisp.pl?gene=NF1
PPP2R1A	Protein Phosphatase 2 Scaffold Subunit Aalpha	48.0176315307617	Protein Coding	P30153	60	GC19P133553	https://www.genecards.org/cgi-bin/carddisp.pl?gene=PPP2R1A
RARB	Retinoic Acid Receptor Beta	47.889575958252	Protein Coding	P10826	62	GC03P025081	https://www.genecards.org/cgi-bin/carddisp.pl?gene=RARB
SMARCA4	SWI/SNF Related, Matrix Associated, Actin Dependent Regulator Of Chromatin, Subfamily A, Member 4	47.7593688964844	Protein Coding	P51532	64	GC19P132300	https://www.genecards.org/cgi-bin/carddisp.pl?gene=SMARCA4
ERBB4	Erb-B2 Receptor Tyrosine Kinase 4	47.6455307006836	Protein Coding	Q15303	67	GC02M211375	https://www.genecards.org/cgi-bin/carddisp.pl?gene=ERBB4
PPARG	Peroxisome Proliferator Activated Receptor Gamma	47.5398483276367	Protein Coding	P37231	65	GC03P012287	https://www.genecards.org/cgi-bin/carddisp.pl?gene=PPARG
PIK3CG	Phosphatidylinositol-4,5-Bisphosphate 3-Kinase Catalytic Subunit Gamma	46.9883613586426	Protein Coding	P48736	62	GC07P106865	https://www.genecards.org/cgi-bin/carddisp.pl?gene=PIK3CG
CD274	CD274 Molecule	46.8116149902344	Protein Coding	Q9NZQ7	58	GC09P005450	https://www.genecards.org/cgi-bin/carddisp.pl?gene=CD274
FGF10	Fibroblast Growth Factor 10	46.7920150756836	Protein Coding	O15520	60	GC05M045056	https://www.genecards.org/cgi-bin/carddisp.pl?gene=FGF10
TSC2	TSC Complex Subunit 2	46.4947509765625	Protein Coding	P49815	64	GC16P104050	https://www.genecards.org/cgi-bin/carddisp.pl?gene=TSC2
IL6	Interleukin 6	46.0239028930664	Protein Coding	P05231	63	GC07P022725	https://www.genecards.org/cgi-bin/carddisp.pl?gene=IL6
MARS1	Methionyl-TRNA Synthetase 1	45.9452514648438	Protein Coding	P56192	58	GC12P065436	https://www.genecards.org/cgi-bin/carddisp.pl?gene=MARS1
TUG1	Taurine Up-Regulated 1	45.8169631958008	Protein Coding	A0A6I8PU40	33	GC22P030969	https://www.genecards.org/cgi-bin/carddisp.pl?gene=TUG1
U2AF1	U2 Small Nuclear RNA Auxiliary Factor 1	45.4618492126465	Protein Coding	Q01081	56	GC21M043092	https://www.genecards.org/cgi-bin/carddisp.pl?gene=U2AF1
PTPN11	Protein Tyrosine Phosphatase Non-Receptor Type 11	45.4598350524902	Protein Coding	Q06124	66	GC12P112418	https://www.genecards.org/cgi-bin/carddisp.pl?gene=PTPN11
MTOR	Mechanistic Target Of Rapamycin Kinase	45.4430999755859	Protein Coding	P42345	68	GC01M011106	https://www.genecards.org/cgi-bin/carddisp.pl?gene=MTOR
SLC22A18	Solute Carrier Family 22 Member 18	44.9926795959473	Protein Coding	Q96BI1	54	GC11P002899	https://www.genecards.org/cgi-bin/carddisp.pl?gene=SLC22A18
MUC5B	Mucin 5B, Oligomeric Mucus/Gel-Forming	44.3253746032715	Protein Coding	Q9HC84	54	GC11P014074	https://www.genecards.org/cgi-bin/carddisp.pl?gene=MUC5B
MUC16	Mucin 16, Cell Surface Associated	44.2568511962891	Protein Coding	Q8WXI7	51	GC19M008848	https://www.genecards.org/cgi-bin/carddisp.pl?gene=MUC16
CHEK1	Checkpoint Kinase 1	44.2316589355469	Protein Coding	O14757	65	GC11P125625	https://www.genecards.org/cgi-bin/carddisp.pl?gene=CHEK1
ERCC6	ERCC Excision Repair 6, Chromatin Remodeling Factor	44.0935478210449	Protein Coding	Q03468	59	GC10M049454	https://www.genecards.org/cgi-bin/carddisp.pl?gene=ERCC6
ACTA2	Actin Alpha 2, Smooth Muscle	44.0728759765625	Protein Coding	P62736	61	GC10M088935	https://www.genecards.org/cgi-bin/carddisp.pl?gene=ACTA2
CEACAM5	CEA Cell Adhesion Molecule 5	43.9918899536133	Protein Coding	P06731	56	GC19P133123	https://www.genecards.org/cgi-bin/carddisp.pl?gene=CEACAM5
MUC1	Mucin 1, Cell Surface Associated	43.9763336181641	Protein Coding	P15941	61	GC01M155185	https://www.genecards.org/cgi-bin/carddisp.pl?gene=MUC1
PMS2	PMS1 Homolog 2, Mismatch Repair System Component	43.899299621582	Protein Coding	P54278	62	GC07M005973	https://www.genecards.org/cgi-bin/carddisp.pl?gene=PMS2
DLEC1	DLEC1 Cilia And Flagella Associated Protein	43.8092994689941	Protein Coding	Q9Y238	48	GC03P038038	https://www.genecards.org/cgi-bin/carddisp.pl?gene=DLEC1
CREBBP	CREB Binding Protein	43.7530059814453	Protein Coding	Q92793	67	GC16M027070	https://www.genecards.org/cgi-bin/carddisp.pl?gene=CREBBP
SOX2	SRY-Box Transcription Factor 2	43.6838417053223	Protein Coding	P48431	58	GC03P181711	https://www.genecards.org/cgi-bin/carddisp.pl?gene=SOX2
CYP2A6	Cytochrome P450 Family 2 Subfamily A Member 6	43.2365570068359	Protein Coding	P11509	57	GC19M040843	https://www.genecards.org/cgi-bin/carddisp.pl?gene=CYP2A6
BCL2	BCL2 Apoptosis Regulator	42.593994140625	Protein Coding	P10415	63	GC18M063123	https://www.genecards.org/cgi-bin/carddisp.pl?gene=BCL2
ITGA3	Integrin Subunit Alpha 3	42.4017791748047	Protein Coding	P26006	61	GC17P050055	https://www.genecards.org/cgi-bin/carddisp.pl?gene=ITGA3
TNF	Tumor Necrosis Factor	42.3682	Protein Coding	P01375	65	GC06P156244	https://www.genecards.org/cgi-bin/carddisp.pl?gene=TNF
CFTR	CF Transmembrane Conductance Regulator	42.1735534667969	Protein Coding	P13569	66	GC07P117287	https://www.genecards.org/cgi-bin/carddisp.pl?gene=CFTR
ARAF	A-Raf Proto-Oncogene, Serine/Threonine Kinase	41.8688735961914	Protein Coding	P10398	59	GC0XP059201	https://www.genecards.org/cgi-bin/carddisp.pl?gene=ARAF
SRC	SRC Proto-Oncogene, Non-Receptor Tyrosine Kinase	41.669548034668	Protein Coding	P12931	63	GC20P037344	https://www.genecards.org/cgi-bin/carddisp.pl?gene=SRC
MAPK1	Mitogen-Activated Protein Kinase 1	41.6241836547852	Protein Coding	P28482	65	GC22M021759	https://www.genecards.org/cgi-bin/carddisp.pl?gene=MAPK1
IRF1	Interferon Regulatory Factor 1	41.2967834472656	Protein Coding	P10914	60	GC05M132440	https://www.genecards.org/cgi-bin/carddisp.pl?gene=IRF1
KMT2D	Lysine Methyltransferase 2D	41.0600433349609	Protein Coding	O14686	56	GC12M049018	https://www.genecards.org/cgi-bin/carddisp.pl?gene=KMT2D
TGFBR2	Transforming Growth Factor Beta Receptor 2	41.011848449707	Protein Coding	P37173	65	GC03P030623	https://www.genecards.org/cgi-bin/carddisp.pl?gene=TGFBR2
AXL	AXL Receptor Tyrosine Kinase	40.943058013916	Protein Coding	P30530	64	GC19P041219	https://www.genecards.org/cgi-bin/carddisp.pl?gene=AXL
KDR	Kinase Insert Domain Receptor	40.3589553833008	Protein Coding	P35968	66	GC04M055078	https://www.genecards.org/cgi-bin/carddisp.pl?gene=KDR
IDH2	Isocitrate Dehydrogenase (NADP(+)) 2	40.3162269592285	Protein Coding	P48735	65	GC15M090083	https://www.genecards.org/cgi-bin/carddisp.pl?gene=IDH2
PTGS2	Prostaglandin-Endoperoxide Synthase 2	40.2689361572266	Protein Coding	P35354	62	GC01M186671	https://www.genecards.org/cgi-bin/carddisp.pl?gene=PTGS2
CXCL8	C-X-C Motif Chemokine Ligand 8	40.0109329223633	Protein Coding	P10145	56	GC04P073740	https://www.genecards.org/cgi-bin/carddisp.pl?gene=CXCL8
KRT7	Keratin 7	39.811408996582	Protein Coding	P08729	55	GC12P052232	https://www.genecards.org/cgi-bin/carddisp.pl?gene=KRT7
EPCAM	Epithelial Cell Adhesion Molecule	39.7876129150391	Protein Coding	P16422	61	GC02P047345	https://www.genecards.org/cgi-bin/carddisp.pl?gene=EPCAM
CAV1	Caveolin 1	39.7295188903809	Protein Coding	Q03135	61	GC07P116524	https://www.genecards.org/cgi-bin/carddisp.pl?gene=CAV1
VEGFA	Vascular Endothelial Growth Factor A	39.3439102172852	Protein Coding	P15692	61	GC06P043770	https://www.genecards.org/cgi-bin/carddisp.pl?gene=VEGFA
TSC1	TSC Complex Subunit 1	39.2855567932129	Protein Coding	Q92574	61	GC09M132891	https://www.genecards.org/cgi-bin/carddisp.pl?gene=TSC1
EPHA5	EPH Receptor A5	39.0203514099121	Protein Coding	P54756	58	GC04M065319	https://www.genecards.org/cgi-bin/carddisp.pl?gene=EPHA5
GATA3	GATA Binding Protein 3	38.922492980957	Protein Coding	P23771	63	GC10P008045	https://www.genecards.org/cgi-bin/carddisp.pl?gene=GATA3
PPP2R1B	Protein Phosphatase 2 Scaffold Subunit Abeta	38.9040145874023	Protein Coding	P30154	59	GC11M133661	https://www.genecards.org/cgi-bin/carddisp.pl?gene=PPP2R1B
IL1B	Interleukin 1 Beta	38.853630065918	Protein Coding	P01584	60	GC02M112829	https://www.genecards.org/cgi-bin/carddisp.pl?gene=IL1B
CDK6	Cyclin Dependent Kinase 6	38.7912139892578	Protein Coding	Q00534	64	GC07M092604	https://www.genecards.org/cgi-bin/carddisp.pl?gene=CDK6
ATR	ATR Serine/Threonine Kinase	38.5737915039063	Protein Coding	Q13535	66	GC03M142449	https://www.genecards.org/cgi-bin/carddisp.pl?gene=ATR
CDKN1A	Cyclin Dependent Kinase Inhibitor 1A	37.655158996582	Protein Coding	P38936	63	GC06P156447	https://www.genecards.org/cgi-bin/carddisp.pl?gene=CDKN1A
SFTPD	Surfactant Protein D	37.6118621826172	Protein Coding	P35247	56	GC10M079937	https://www.genecards.org/cgi-bin/carddisp.pl?gene=SFTPD
MUC5AC	Mucin 5AC, Oligomeric Mucus/Gel-Forming	37.5155792236328	Protein Coding	P98088	51	GC11P014072	https://www.genecards.org/cgi-bin/carddisp.pl?gene=MUC5AC
POLD1	DNA Polymerase Delta 1, Catalytic Subunit	37.4542541503906	Protein Coding	P28340	59	GC19P133473	https://www.genecards.org/cgi-bin/carddisp.pl?gene=POLD1
CYP1A1	Cytochrome P450 Family 1 Subfamily A Member 1	37.3432350158691	Protein Coding	P04798	59	GC15M074719	https://www.genecards.org/cgi-bin/carddisp.pl?gene=CYP1A1
SERPINA1	Serpin Family A Member 1	37.2953605651855	Protein Coding	P01009	62	GC14M094376	https://www.genecards.org/cgi-bin/carddisp.pl?gene=SERPINA1
IFNG	Interferon Gamma	36.3325119018555	Protein Coding	P01579	63	GC12M068154	https://www.genecards.org/cgi-bin/carddisp.pl?gene=IFNG
MMP9	Matrix Metallopeptidase 9	36.2278099060059	Protein Coding	P14780	66	GC20P046008	https://www.genecards.org/cgi-bin/carddisp.pl?gene=MMP9
CDKN1B	Cyclin Dependent Kinase Inhibitor 1B	36.084041595459	Protein Coding	P46527	61	GC12P047017	https://www.genecards.org/cgi-bin/carddisp.pl?gene=CDKN1B
GSTM1	Glutathione S-Transferase Mu 1	36.0455551147461	Protein Coding	P09488	55	GC01P109687	https://www.genecards.org/cgi-bin/carddisp.pl?gene=GSTM1
PALLD	Palladin, Cytoskeletal Associated Protein	35.8049697875977	Protein Coding	Q8WX93	54	GC04P168497	https://www.genecards.org/cgi-bin/carddisp.pl?gene=PALLD
BAX	BCL2 Associated X, Apoptosis Regulator	35.6465911865234	Protein Coding	Q07812	64	GC19P048954	https://www.genecards.org/cgi-bin/carddisp.pl?gene=BAX
ERCC2	ERCC Excision Repair 2, TFIIH Core Complex Helicase Subunit	35.5789794921875	Protein Coding	P18074	61	GC19M045349	https://www.genecards.org/cgi-bin/carddisp.pl?gene=ERCC2
HIF1A	Hypoxia Inducible Factor 1 Subunit Alpha	35.4996299743652	Protein Coding	Q16665	61	GC14P061695	https://www.genecards.org/cgi-bin/carddisp.pl?gene=HIF1A
NBN	Nibrin	35.4736709594727	Protein Coding	O60934	61	GC08M089933	https://www.genecards.org/cgi-bin/carddisp.pl?gene=NBN
MAP3K8	Mitogen-Activated Protein Kinase Kinase Kinase 8	35.4441795349121	Protein Coding	P41279	59	GC10P030915	https://www.genecards.org/cgi-bin/carddisp.pl?gene=MAP3K8
MMP2	Matrix Metallopeptidase 2	35.2793121337891	Protein Coding	P08253	66	GC16P105536	https://www.genecards.org/cgi-bin/carddisp.pl?gene=MMP2
ARID1A	AT-Rich Interaction Domain 1A	35.2388648986816	Protein Coding	O14497	58	GC01P026693	https://www.genecards.org/cgi-bin/carddisp.pl?gene=ARID1A
KRT20	Keratin 20	35.2167053222656	Protein Coding	P35900	52	GC17M040875	https://www.genecards.org/cgi-bin/carddisp.pl?gene=KRT20
FANCA	FA Complementation Group A	34.8627281188965	Protein Coding	O15360	62	GC16M090235	https://www.genecards.org/cgi-bin/carddisp.pl?gene=FANCA
CDKN2B	Cyclin Dependent Kinase Inhibitor 2B	34.8287010192871	Protein Coding	P42772	58	GC09M022002	https://www.genecards.org/cgi-bin/carddisp.pl?gene=CDKN2B
SOS1	SOS Ras/Rac Guanine Nucleotide Exchange Factor 1	34.3085670471191	Protein Coding	Q07889	64	GC02M039339	https://www.genecards.org/cgi-bin/carddisp.pl?gene=SOS1
EGF	Epidermal Growth Factor	34.2779769897461	Protein Coding	P01133	64	GC04P109912	https://www.genecards.org/cgi-bin/carddisp.pl?gene=EGF
TP63	Tumor Protein P63	34.1822280883789	Protein Coding	Q9H3D4	58	GC03P189598	https://www.genecards.org/cgi-bin/carddisp.pl?gene=TP63
DNMT3A	DNA Methyltransferase 3 Alpha	34.167781829834	Protein Coding	Q9Y6K1	64	GC02M025228	https://www.genecards.org/cgi-bin/carddisp.pl?gene=DNMT3A
ROCK1	Rho Associated Coiled-Coil Containing Protein Kinase 1	34.1670379638672	Protein Coding	Q13464	62	GC18M036048	https://www.genecards.org/cgi-bin/carddisp.pl?gene=ROCK1
ERCC1	ERCC Excision Repair 1, Endonuclease Non-Catalytic Subunit	34.1061744689941	Protein Coding	P07992	59	GC19M101124	https://www.genecards.org/cgi-bin/carddisp.pl?gene=ERCC1
HMOX1	Heme Oxygenase 1	34.0387573242188	Protein Coding	P09601	65	GC22P035380	https://www.genecards.org/cgi-bin/carddisp.pl?gene=HMOX1
PTCH1	Patched 1	33.6093406677246	Protein Coding	Q13635	63	GC09M095442	https://www.genecards.org/cgi-bin/carddisp.pl?gene=PTCH1
GSTP1	Glutathione S-Transferase Pi 1	33.5321960449219	Protein Coding	P09211	62	GC11P067583	https://www.genecards.org/cgi-bin/carddisp.pl?gene=GSTP1
EP300	E1A Binding Protein P300	33.3025436401367	Protein Coding	Q09472	65	GC22P081600	https://www.genecards.org/cgi-bin/carddisp.pl?gene=EP300
XRCC1	X-Ray Repair Cross Complementing 1	33.1680068969727	Protein Coding	P18887	58	GC19M043543	https://www.genecards.org/cgi-bin/carddisp.pl?gene=XRCC1
MUTYH	MutY DNA Glycosylase	33.1426620483398	Protein Coding	Q9UIF7	57	GC01M045329	https://www.genecards.org/cgi-bin/carddisp.pl?gene=MUTYH
IL10	Interleukin 10	33.0801	Protein Coding	P22301	60	GC01M206767	https://www.genecards.org/cgi-bin/carddisp.pl?gene=IL10
AKT2	AKT Serine/Threonine Kinase 2	33.0597343444824	Protein Coding	P31751	66	GC19M040230	https://www.genecards.org/cgi-bin/carddisp.pl?gene=AKT2
PIK3R1	Phosphoinositide-3-Kinase Regulatory Subunit 1	32.8750076293945	Protein Coding	P27986	65	GC05P068215	https://www.genecards.org/cgi-bin/carddisp.pl?gene=PIK3R1
NFKB1	Nuclear Factor Kappa B Subunit 1	32.7479705810547	Protein Coding	P19838	66	GC04P102501	https://www.genecards.org/cgi-bin/carddisp.pl?gene=NFKB1
CASP3	Caspase 3	32.7431831359863	Protein Coding	P42574	62	GC04M184627	https://www.genecards.org/cgi-bin/carddisp.pl?gene=CASP3
SMAD3	SMAD Family Member 3	32.6491622924805	Protein Coding	P84022	66	GC15P067063	https://www.genecards.org/cgi-bin/carddisp.pl?gene=SMAD3
LRP1B	LDL Receptor Related Protein 1B	32.4846458435059	Protein Coding	Q9NZR2	52	GC02M140231	https://www.genecards.org/cgi-bin/carddisp.pl?gene=LRP1B
RAD51	RAD51 Recombinase	32.3791656494141	Protein Coding	Q06609	64	GC15P040694	https://www.genecards.org/cgi-bin/carddisp.pl?gene=RAD51
TP73	Tumor Protein P73	32.2491416931152	Protein Coding	O15350	58	GC01P003652	https://www.genecards.org/cgi-bin/carddisp.pl?gene=TP73
MMP1	Matrix Metallopeptidase 1	32.0604629516602	Protein Coding	P03956	62	GC11M133503	https://www.genecards.org/cgi-bin/carddisp.pl?gene=MMP1
TLR4	Toll Like Receptor 4	32.0143241882324	Protein Coding	O00206	64	GC09P117704	https://www.genecards.org/cgi-bin/carddisp.pl?gene=TLR4
IGF1R	Insulin Like Growth Factor 1 Receptor	32.0074272155762	Protein Coding	P08069	68	GC15P098648	https://www.genecards.org/cgi-bin/carddisp.pl?gene=IGF1R
ABCB1	ATP Binding Cassette Subfamily B Member 1	31.9435558319092	Protein Coding	P08183	64	GC07M087504	https://www.genecards.org/cgi-bin/carddisp.pl?gene=ABCB1
MED12	Mediator Complex Subunit 12	31.9399070739746	Protein Coding	Q93074	56	GC0XP071118	https://www.genecards.org/cgi-bin/carddisp.pl?gene=MED12
RTEL1	Regulator Of Telomere Elongation Helicase 1	31.9109	Protein Coding	Q9NZ71	54	GC20P068110	https://www.genecards.org/cgi-bin/carddisp.pl?gene=RTEL1
FLT1	Fms Related Receptor Tyrosine Kinase 1	31.8200454711914	Protein Coding	P17948	63	GC13M028300	https://www.genecards.org/cgi-bin/carddisp.pl?gene=FLT1
TCF7	Transcription Factor 7	31.7917652130127	Protein Coding	P36402	54	GC05P134344	https://www.genecards.org/cgi-bin/carddisp.pl?gene=TCF7
MAP2K2	Mitogen-Activated Protein Kinase Kinase 2	31.7764568328857	Protein Coding	P36507	67	GC19M004090	https://www.genecards.org/cgi-bin/carddisp.pl?gene=MAP2K2
BRIP1	BRCA1 Interacting Helicase 1	31.7429733276367	Protein Coding	Q9BX63	62	GC17M061679	https://www.genecards.org/cgi-bin/carddisp.pl?gene=BRIP1
BIRC5	Baculoviral IAP Repeat Containing 5	31.7370452880859	Protein Coding	O15392	58	GC17P078214	https://www.genecards.org/cgi-bin/carddisp.pl?gene=BIRC5
FGFR4	Fibroblast Growth Factor Receptor 4	31.6828002929688	Protein Coding	P22455	65	GC05P177086	https://www.genecards.org/cgi-bin/carddisp.pl?gene=FGFR4
FHIT	Fragile Histidine Triad Diadenosine Triphosphatase	31.545108795166	Protein Coding	P49789	55	GC03M059747	https://www.genecards.org/cgi-bin/carddisp.pl?gene=FHIT
HGF	Hepatocyte Growth Factor	31.3716926574707	Protein Coding	P14210	65	GC07M081699	https://www.genecards.org/cgi-bin/carddisp.pl?gene=HGF
MXRA5	Matrix Remodeling Associated 5	31.2219123840332	Protein Coding	Q9NR99	44	GC0XM003308	https://www.genecards.org/cgi-bin/carddisp.pl?gene=MXRA5
RIOX2	Ribosomal Oxygenase 2	31.1406745910645	Protein Coding	Q8IUF8	49	GC03M097942	https://www.genecards.org/cgi-bin/carddisp.pl?gene=RIOX2
OGG1	8-Oxoguanine DNA Glycosylase	31.053768157959	Protein Coding	O15527	59	GC03P024175	https://www.genecards.org/cgi-bin/carddisp.pl?gene=OGG1
CDK12	Cyclin Dependent Kinase 12	31.0103931427002	Protein Coding	Q9NYV4	59	GC17P039461	https://www.genecards.org/cgi-bin/carddisp.pl?gene=CDK12
SMAD2	SMAD Family Member 2	30.587459564209	Protein Coding	Q15796	65	GC18M047809	https://www.genecards.org/cgi-bin/carddisp.pl?gene=SMAD2
CDX2	Caudal Type Homeobox 2	30.5029716491699	Protein Coding	Q99626	54	GC13M027962	https://www.genecards.org/cgi-bin/carddisp.pl?gene=CDX2
PKHD1	PKHD1 Ciliary IPT Domain Containing Fibrocystin/Polyductin	30.3467254638672	Protein Coding	P08F94	50	GC06M100641	https://www.genecards.org/cgi-bin/carddisp.pl?gene=PKHD1
TINCR	TINCR Ubiquitin Domain Containing	30.1659927368164	Protein Coding	A0A2R8Y7D0	32	GC19M005558	https://www.genecards.org/cgi-bin/carddisp.pl?gene=TINCR
AURKA	Aurora Kinase A	29.7033863067627	Protein Coding	O14965	65	GC20M056370	https://www.genecards.org/cgi-bin/carddisp.pl?gene=AURKA
JAK2	Janus Kinase 2	29.666748046875	Protein Coding	O60674	66	GC09P004985	https://www.genecards.org/cgi-bin/carddisp.pl?gene=JAK2
CXCR4	C-X-C Motif Chemokine Receptor 4	29.6572418212891	Protein Coding	P61073	65	GC02M136114	https://www.genecards.org/cgi-bin/carddisp.pl?gene=CXCR4
MYCN	MYCN Proto-Oncogene, BHLH Transcription Factor	29.5685157775879	Protein Coding	P04198	59	GC02P015972	https://www.genecards.org/cgi-bin/carddisp.pl?gene=MYCN
NQO1	NAD(P)H Quinone Dehydrogenase 1	29.3117637634277	Protein Coding	P15559	60	GC16M069706	https://www.genecards.org/cgi-bin/carddisp.pl?gene=NQO1
KRT19	Keratin 19	29.2605247497559	Protein Coding	P08727	56	GC17M041523	https://www.genecards.org/cgi-bin/carddisp.pl?gene=KRT19
NAPSA	Napsin A Aspartic Peptidase	29.2246742248535	Protein Coding	O96009	50	GC19M101353	https://www.genecards.org/cgi-bin/carddisp.pl?gene=NAPSA
SPP1	Secreted Phosphoprotein 1	29.0976333618164	Protein Coding	P10451	56	GC04P087975	https://www.genecards.org/cgi-bin/carddisp.pl?gene=SPP1
BCL2L1	BCL2 Like 1	28.8036994934082	Protein Coding	Q07817	62	GC20M031664	https://www.genecards.org/cgi-bin/carddisp.pl?gene=BCL2L1
WT1	WT1 Transcription Factor	28.7688941955566	Protein Coding	P19544	61	GC11M032365	https://www.genecards.org/cgi-bin/carddisp.pl?gene=WT1
CCN2	Cellular Communication Network Factor 2	28.7571449279785	Protein Coding	P29279	58	GC06M131948	https://www.genecards.org/cgi-bin/carddisp.pl?gene=CCN2
SHH	Sonic Hedgehog Signaling Molecule	28.4549961090088	Protein Coding	Q15465	63	GC07M155799	https://www.genecards.org/cgi-bin/carddisp.pl?gene=SHH
GNAQ	G Protein Subunit Alpha Q	28.4383525848389	Protein Coding	P50148	61	GC09M077716	https://www.genecards.org/cgi-bin/carddisp.pl?gene=GNAQ
CD44	CD44 Molecule (IN Blood Group)	28.3492183685303	Protein Coding	P16070	61	GC11P035139	https://www.genecards.org/cgi-bin/carddisp.pl?gene=CD44
FGF2	Fibroblast Growth Factor 2	28.3220996856689	Protein Coding	P09038	58	GC04P122826	https://www.genecards.org/cgi-bin/carddisp.pl?gene=FGF2
IL4	Interleukin 4	28.3129920959473	Protein Coding	P05112	59	GC05P132673	https://www.genecards.org/cgi-bin/carddisp.pl?gene=IL4
CHGA	Chromogranin A	28.175853729248	Protein Coding	P10645	56	GC14P093923	https://www.genecards.org/cgi-bin/carddisp.pl?gene=CHGA
VEGFC	Vascular Endothelial Growth Factor C	28.1439762115479	Protein Coding	P49767	59	GC04M176683	https://www.genecards.org/cgi-bin/carddisp.pl?gene=VEGFC
TGFA	Transforming Growth Factor Alpha	28.1280059814453	Protein Coding	P01135	58	GC02M070447	https://www.genecards.org/cgi-bin/carddisp.pl?gene=TGFA
MGMT	O-6-Methylguanine-DNA Methyltransferase	28.0614242553711	Protein Coding	P16455	62	GC10P129467	https://www.genecards.org/cgi-bin/carddisp.pl?gene=MGMT
SCGB1A1	Secretoglobin Family 1A Member 1	28.0471839904785	Protein Coding	P11684	54	GC11P062405	https://www.genecards.org/cgi-bin/carddisp.pl?gene=SCGB1A1
SMO	Smoothened, Frizzled Class Receptor	28.0421600341797	Protein Coding	Q99835	64	GC07P138834	https://www.genecards.org/cgi-bin/carddisp.pl?gene=SMO
DSP	Desmoplakin	28.0388622283936	Protein Coding	P15924	63	GC06P007541	https://www.genecards.org/cgi-bin/carddisp.pl?gene=DSP
TYMS	Thymidylate Synthetase	27.9699630737305	Protein Coding	P04818	62	GC18P000657	https://www.genecards.org/cgi-bin/carddisp.pl?gene=TYMS
HNF1A	HNF1 Homeobox A	27.9384231567383	Protein Coding	P20823	59	GC12P120978	https://www.genecards.org/cgi-bin/carddisp.pl?gene=HNF1A
CSF3	Colony Stimulating Factor 3	27.9258117675781	Protein Coding	P09919	54	GC17P040015	https://www.genecards.org/cgi-bin/carddisp.pl?gene=CSF3
EPHA2	EPH Receptor A2	27.918643951416	Protein Coding	P29317	65	GC01M016124	https://www.genecards.org/cgi-bin/carddisp.pl?gene=EPHA2
RUNX1T1	RUNX1 Partner Transcriptional Co-Repressor 1	27.749340057373	Protein Coding	Q06455	52	GC08M091954	https://www.genecards.org/cgi-bin/carddisp.pl?gene=RUNX1T1
PGBD3	PiggyBac Transposable Element Derived 3	27.7428665161133	Protein Coding	Q8N328	36	GC10M049517	https://www.genecards.org/cgi-bin/carddisp.pl?gene=PGBD3
CHRNA5	Cholinergic Receptor Nicotinic Alpha 5 Subunit	27.7086238861084	Protein Coding	P30532	56	GC15P078565	https://www.genecards.org/cgi-bin/carddisp.pl?gene=CHRNA5
CTNNA1	Catenin Alpha 1	27.6510391235352	Protein Coding	P35221	60	GC05P138743	https://www.genecards.org/cgi-bin/carddisp.pl?gene=CTNNA1
SOX9	SRY-Box Transcription Factor 9	27.6492881774902	Protein Coding	P48436	58	GC17P072121	https://www.genecards.org/cgi-bin/carddisp.pl?gene=SOX9
GNA11	G Protein Subunit Alpha 11	27.6162643432617	Protein Coding	P29992	59	GC19P003094	https://www.genecards.org/cgi-bin/carddisp.pl?gene=GNA11
JUN	Jun Proto-Oncogene, AP-1 Transcription Factor Subunit	27.572078704834	Protein Coding	P05412	62	GC01M058780	https://www.genecards.org/cgi-bin/carddisp.pl?gene=JUN
ENG	Endoglin	27.5632724761963	Protein Coding	P17813	60	GC09M130980	https://www.genecards.org/cgi-bin/carddisp.pl?gene=ENG
ENO2	Enolase 2	27.5472717285156	Protein Coding	P09104	60	GC12P006913	https://www.genecards.org/cgi-bin/carddisp.pl?gene=ENO2
TIMP1	TIMP Metallopeptidase Inhibitor 1	27.5110988616943	Protein Coding	P01033	58	GC0XP059202	https://www.genecards.org/cgi-bin/carddisp.pl?gene=TIMP1
AR	Androgen Receptor	27.4120693206787	Protein Coding	P10275	65	GC0XP067544	https://www.genecards.org/cgi-bin/carddisp.pl?gene=AR
CTLA4	Cytotoxic T-Lymphocyte Associated Protein 4	27.3849868774414	Protein Coding	P16410	61	GC02P204352	https://www.genecards.org/cgi-bin/carddisp.pl?gene=CTLA4
ABCC1	ATP Binding Cassette Subfamily C Member 1 (ABCC1 Blood Group)	27.3613357543945	Protein Coding	P33527	61	GC16P015949	https://www.genecards.org/cgi-bin/carddisp.pl?gene=ABCC1
CCL2	C-C Motif Chemokine Ligand 2	27.3551979064941	Protein Coding	P13500	61	GC17P034255	https://www.genecards.org/cgi-bin/carddisp.pl?gene=CCL2
EZH2	Enhancer Of Zeste 2 Polycomb Repressive Complex 2 Subunit	27.3479156494141	Protein Coding	Q15910	66	GC07M148807	https://www.genecards.org/cgi-bin/carddisp.pl?gene=EZH2
SF3B2	Splicing Factor 3b Subunit 2	27.2484664916992	Protein Coding	Q13435	52	GC11P066050	https://www.genecards.org/cgi-bin/carddisp.pl?gene=SF3B2
RXRA	Retinoid X Receptor Alpha	27.2067337036133	Protein Coding	P19793	61	GC09P134317	https://www.genecards.org/cgi-bin/carddisp.pl?gene=RXRA
HNF1B	HNF1 Homeobox B	27.1900978088379	Protein Coding	P35680	55	GC17M037686	https://www.genecards.org/cgi-bin/carddisp.pl?gene=HNF1B
ELN	Elastin	27.1791229248047	Protein Coding	P15502	55	GC07P074027	https://www.genecards.org/cgi-bin/carddisp.pl?gene=ELN
AKT3	AKT Serine/Threonine Kinase 3	27.0495185852051	Protein Coding	Q9Y243	68	GC01M243488	https://www.genecards.org/cgi-bin/carddisp.pl?gene=AKT3
VIM	Vimentin	27.0231170654297	Protein Coding	P08670	63	GC10P017227	https://www.genecards.org/cgi-bin/carddisp.pl?gene=VIM
IGF1	Insulin Like Growth Factor 1	26.9877014160156	Protein Coding	P05019	61	GC12M102395	https://www.genecards.org/cgi-bin/carddisp.pl?gene=IGF1
GSTT1	Glutathione S-Transferase Theta 1	26.9413108825684	Protein Coding	P30711	43	GC22Mi00270	https://www.genecards.org/cgi-bin/carddisp.pl?gene=GSTT1
SDHB	Succinate Dehydrogenase Complex Iron Sulfur Subunit B	26.923469543457	Protein Coding	P21912	61	GC01M020330	https://www.genecards.org/cgi-bin/carddisp.pl?gene=SDHB
IQANK1	IQ Motif And Ankyrin Repeat Containing 1	26.9008293151855	Protein Coding	A8MXQ7	27	GC08P147827	https://www.genecards.org/cgi-bin/carddisp.pl?gene=IQANK1
FOXF1	Forkhead Box F1	26.8805294036865	Protein Coding	Q12946	54	GC16P086510	https://www.genecards.org/cgi-bin/carddisp.pl?gene=FOXF1
MKI67	Marker Of Proliferation Ki-67	26.6674404144287	Protein Coding	P46013	56	GC10M128096	https://www.genecards.org/cgi-bin/carddisp.pl?gene=MKI67
EPHX1	Epoxide Hydrolase 1	26.6488075256348	Protein Coding	P07099	57	GC01P225810	https://www.genecards.org/cgi-bin/carddisp.pl?gene=EPHX1
MAPK8	Mitogen-Activated Protein Kinase 8	26.6226234436035	Protein Coding	P45983	62	GC10P048306	https://www.genecards.org/cgi-bin/carddisp.pl?gene=MAPK8
GRP	Gastrin Releasing Peptide	26.6151390075684	Protein Coding	P07492	52	GC18P059220	https://www.genecards.org/cgi-bin/carddisp.pl?gene=GRP
THADA	THADA Armadillo Repeat Containing	26.5713081359863	Protein Coding	Q6YHU6	49	GC02M043247	https://www.genecards.org/cgi-bin/carddisp.pl?gene=THADA
BARD1	BRCA1 Associated RING Domain 1	26.5618438720703	Protein Coding	Q99728	59	GC02M214725	https://www.genecards.org/cgi-bin/carddisp.pl?gene=BARD1
JAK3	Janus Kinase 3	26.5259742736816	Protein Coding	P52333	65	GC19M017824	https://www.genecards.org/cgi-bin/carddisp.pl?gene=JAK3
C11orf65	Chromosome 11 Open Reading Frame 65	26.5214366912842	Protein Coding	Q8NCR3	42	GC11M108308	https://www.genecards.org/cgi-bin/carddisp.pl?gene=C11orf65
ITGB1	Integrin Subunit Beta 1	26.4060802459717	Protein Coding	P05556	62	GC10M036398	https://www.genecards.org/cgi-bin/carddisp.pl?gene=ITGB1
BMP4	Bone Morphogenetic Protein 4	26.3909721374512	Protein Coding	P12644	62	GC14M053949	https://www.genecards.org/cgi-bin/carddisp.pl?gene=BMP4
FGF7	Fibroblast Growth Factor 7	26.351001739502	Protein Coding	P21781	56	GC15P049423	https://www.genecards.org/cgi-bin/carddisp.pl?gene=FGF7
STAT1	Signal Transducer And Activator Of Transcription 1	26.3489036560059	Protein Coding	P42224	66	GC02M190908	https://www.genecards.org/cgi-bin/carddisp.pl?gene=STAT1
GPSM2	G Protein Signaling Modulator 2	26.3458518981934	Protein Coding	P81274	53	GC01P108875	https://www.genecards.org/cgi-bin/carddisp.pl?gene=GPSM2
SOD2	Superoxide Dismutase 2	26.2598190307617	Protein Coding	P04179	61	GC06M159669	https://www.genecards.org/cgi-bin/carddisp.pl?gene=SOD2
IL2	Interleukin 2	26.211238861084	Protein Coding	P60568	58	GC04M122451	https://www.genecards.org/cgi-bin/carddisp.pl?gene=IL2
PCNA	Proliferating Cell Nuclear Antigen	26.1339340209961	Protein Coding	P12004	63	GC20M005114	https://www.genecards.org/cgi-bin/carddisp.pl?gene=PCNA
ICAM1	Intercellular Adhesion Molecule 1	26.0421390533447	Protein Coding	P05362	63	GC19P132284	https://www.genecards.org/cgi-bin/carddisp.pl?gene=ICAM1
DAPK1	Death Associated Protein Kinase 1	26.026008605957	Protein Coding	P53355	62	GC09P087497	https://www.genecards.org/cgi-bin/carddisp.pl?gene=DAPK1
SKP2	S-Phase Kinase Associated Protein 2	26.0010070800781	Protein Coding	Q13309	58	GC05P036151	https://www.genecards.org/cgi-bin/carddisp.pl?gene=SKP2
CHRNA3	Cholinergic Receptor Nicotinic Alpha 3 Subunit	25.8015003204346	Protein Coding	P32297	58	GC15M155702	https://www.genecards.org/cgi-bin/carddisp.pl?gene=CHRNA3
GRM8	Glutamate Metabotropic Receptor 8	25.7675075531006	Protein Coding	O00222	57	GC07M126438	https://www.genecards.org/cgi-bin/carddisp.pl?gene=GRM8
SLC34A2	Solute Carrier Family 34 Member 2	25.7629165649414	Protein Coding	O95436	57	GC04P025648	https://www.genecards.org/cgi-bin/carddisp.pl?gene=SLC34A2
CEACAM3	CEA Cell Adhesion Molecule 3	25.7383995056152	Protein Coding	P40198	54	GC19P041796	https://www.genecards.org/cgi-bin/carddisp.pl?gene=CEACAM3
ADGRB3	Adhesion G Protein-Coupled Receptor B3	25.6611003875732	Protein Coding	O60242	51	GC06P068635	https://www.genecards.org/cgi-bin/carddisp.pl?gene=ADGRB3
CEACAM6	CEA Cell Adhesion Molecule 6	25.6606426239014	Protein Coding	P40199	53	GC19P041750	https://www.genecards.org/cgi-bin/carddisp.pl?gene=CEACAM6
EML4	EMAP Like 4	25.6399574279785	Protein Coding	Q9HC35	52	GC02P042169	https://www.genecards.org/cgi-bin/carddisp.pl?gene=EML4
SETD2	SET Domain Containing 2, Histone Lysine Methyltransferase	25.5844383239746	Protein Coding	Q9BYW2	59	GC03M047033	https://www.genecards.org/cgi-bin/carddisp.pl?gene=SETD2
MAPK3	Mitogen-Activated Protein Kinase 3	25.558895111084	Protein Coding	P27361	62	GC16M045720	https://www.genecards.org/cgi-bin/carddisp.pl?gene=MAPK3
E2F1	E2F Transcription Factor 1	25.5240249633789	Protein Coding	Q01094	56	GC20M033675	https://www.genecards.org/cgi-bin/carddisp.pl?gene=E2F1
MPO	Myeloperoxidase	25.5003776550293	Protein Coding	P05164	65	GC17M058269	https://www.genecards.org/cgi-bin/carddisp.pl?gene=MPO
TGFBR1	Transforming Growth Factor Beta Receptor 1	25.4401473999023	Protein Coding	P36897	66	GC09P103929	https://www.genecards.org/cgi-bin/carddisp.pl?gene=TGFBR1
MEN1	Menin 1	25.3800640106201	Protein Coding	O00255	58	GC11M064803	https://www.genecards.org/cgi-bin/carddisp.pl?gene=MEN1
ZEB1	Zinc Finger E-Box Binding Homeobox 1	25.2771472930908	Protein Coding	P37275	62	GC10P031318	https://www.genecards.org/cgi-bin/carddisp.pl?gene=ZEB1
MUC4	Mucin 4, Cell Surface Associated	25.257999420166	Protein Coding	Q99102	52	GC03M195746	https://www.genecards.org/cgi-bin/carddisp.pl?gene=MUC4
LAMC2	Laminin Subunit Gamma 2	25.2537326812744	Protein Coding	Q13753	59	GC01P183186	https://www.genecards.org/cgi-bin/carddisp.pl?gene=LAMC2
PDGFRB	Platelet Derived Growth Factor Receptor Beta	25.245189666748	Protein Coding	P09619	66	GC05M150113	https://www.genecards.org/cgi-bin/carddisp.pl?gene=PDGFRB
IL13	Interleukin 13	25.0684623718262	Protein Coding	P35225	56	GC05P132656	https://www.genecards.org/cgi-bin/carddisp.pl?gene=IL13
PDCD1	Programmed Cell Death 1	25.0305061340332	Protein Coding	Q15116	59	GC02M241849	https://www.genecards.org/cgi-bin/carddisp.pl?gene=PDCD1
CASP9	Caspase 9	25.0296173095703	Protein Coding	P55211	60	GC01M019993	https://www.genecards.org/cgi-bin/carddisp.pl?gene=CASP9
CBS	Cystathionine Beta-Synthase	25.0273208618164	Protein Coding	P35520	63	GC21M043053	https://www.genecards.org/cgi-bin/carddisp.pl?gene=CBS
FAM13A	Family With Sequence Similarity 13 Member A	25.0234413146973	Protein Coding	O94988	51	GC04M088725	https://www.genecards.org/cgi-bin/carddisp.pl?gene=FAM13A
ELANE	Elastase, Neutrophil Expressed	24.9021778106689	Protein Coding	P08246	63	GC19P131807	https://www.genecards.org/cgi-bin/carddisp.pl?gene=ELANE
SLMAP	Sarcolemma Associated Protein	24.8872337341309	Protein Coding	Q14BN4	51	GC03P061786	https://www.genecards.org/cgi-bin/carddisp.pl?gene=SLMAP
TGFB2	Transforming Growth Factor Beta 2	24.8579711914063	Protein Coding	P61812	64	GC01P218345	https://www.genecards.org/cgi-bin/carddisp.pl?gene=TGFB2
CCR2	C-C Motif Chemokine Receptor 2	24.8285694122314	Protein Coding	P41597	58	GC03P061354	https://www.genecards.org/cgi-bin/carddisp.pl?gene=CCR2
PARP1	Poly(ADP-Ribose) Polymerase 1	24.7796096801758	Protein Coding	P09874	63	GC01M226360	https://www.genecards.org/cgi-bin/carddisp.pl?gene=PARP1
KRT5	Keratin 5	24.7578506469727	Protein Coding	P13647	58	GC12M052514	https://www.genecards.org/cgi-bin/carddisp.pl?gene=KRT5
PTK2	Protein Tyrosine Kinase 2	24.6867847442627	Protein Coding	Q05397	61	GC08M140657	https://www.genecards.org/cgi-bin/carddisp.pl?gene=PTK2
SLC2A1	Solute Carrier Family 2 Member 1	24.6865196228027	Protein Coding	P11166	66	GC01M042925	https://www.genecards.org/cgi-bin/carddisp.pl?gene=SLC2A1
MAPK14	Mitogen-Activated Protein Kinase 14	24.6862564086914	Protein Coding	Q16539	63	GC06P156437	https://www.genecards.org/cgi-bin/carddisp.pl?gene=MAPK14
XPC	XPC Complex Subunit, DNA Damage Recognition And Repair Factor	24.6450481414795	Protein Coding	Q01831	58	GC03M027401	https://www.genecards.org/cgi-bin/carddisp.pl?gene=XPC
DDR1	Discoidin Domain Receptor Tyrosine Kinase 1	24.5937919616699	Protein Coding	Q08345	58	GC06P156227	https://www.genecards.org/cgi-bin/carddisp.pl?gene=DDR1
MMP7	Matrix Metallopeptidase 7	24.5827884674072	Protein Coding	P09237	60	GC11M133496	https://www.genecards.org/cgi-bin/carddisp.pl?gene=MMP7
CSF2	Colony Stimulating Factor 2	24.5510673522949	Protein Coding	P04141	58	GC05P132073	https://www.genecards.org/cgi-bin/carddisp.pl?gene=CSF2
CCNE1	Cyclin E1	24.4757633209229	Protein Coding	P24864	61	GC19P029811	https://www.genecards.org/cgi-bin/carddisp.pl?gene=CCNE1
BMPR2	Bone Morphogenetic Protein Receptor Type 2	24.4482116699219	Protein Coding	Q13873	63	GC02P202376	https://www.genecards.org/cgi-bin/carddisp.pl?gene=BMPR2
MUC2	Mucin 2, Oligomeric Mucus/Gel-Forming	24.4295806884766	Protein Coding	Q02817	52	GC11P001074	https://www.genecards.org/cgi-bin/carddisp.pl?gene=MUC2
FN1	Fibronectin 1	24.4188995361328	Protein Coding	P02751	63	GC02M215360	https://www.genecards.org/cgi-bin/carddisp.pl?gene=FN1
HMGB1	High Mobility Group Box 1	24.3749179840088	Protein Coding	P09429	62	GC13M030456	https://www.genecards.org/cgi-bin/carddisp.pl?gene=HMGB1
ESR2	Estrogen Receptor 2	24.352123260498	Protein Coding	Q92731	61	GC14M064084	https://www.genecards.org/cgi-bin/carddisp.pl?gene=ESR2
SYP	Synaptophysin	24.3485488891602	Protein Coding	P08247	59	GC0XM049187	https://www.genecards.org/cgi-bin/carddisp.pl?gene=SYP
KLF6	KLF Transcription Factor 6	24.342658996582	Protein Coding	Q99612	56	GC10M003779	https://www.genecards.org/cgi-bin/carddisp.pl?gene=KLF6
IGF2	Insulin Like Growth Factor 2	24.3343238830566	Protein Coding	P01344	61	GC11M013301	https://www.genecards.org/cgi-bin/carddisp.pl?gene=IGF2
PGR	Progesterone Receptor	24.3330039978027	Protein Coding	P06401	62	GC11M133477	https://www.genecards.org/cgi-bin/carddisp.pl?gene=PGR
BMP6	Bone Morphogenetic Protein 6	24.2766036987305	Protein Coding	P22004	56	GC06P007726	https://www.genecards.org/cgi-bin/carddisp.pl?gene=BMP6
NOS2	Nitric Oxide Synthase 2	24.2763557434082	Protein Coding	P35228	62	GC17M027756	https://www.genecards.org/cgi-bin/carddisp.pl?gene=NOS2
PLAU	Plasminogen Activator, Urokinase	24.1922607421875	Protein Coding	P00749	64	GC10P073909	https://www.genecards.org/cgi-bin/carddisp.pl?gene=PLAU
MYCL	MYCL Proto-Oncogene, BHLH Transcription Factor	24.0522003173828	Protein Coding	P12524	51	GC01M039895	https://www.genecards.org/cgi-bin/carddisp.pl?gene=MYCL
RAC1	Rac Family Small GTPase 1	24.0211563110352	Protein Coding	P63000	62	GC07P015409	https://www.genecards.org/cgi-bin/carddisp.pl?gene=RAC1
MTHFR	Methylenetetrahydrofolate Reductase	23.9184494018555	Protein Coding	P42898	61	GC01M011785	https://www.genecards.org/cgi-bin/carddisp.pl?gene=MTHFR
IL1RN	Interleukin 1 Receptor Antagonist	23.819709777832	Protein Coding	P18510	62	GC02P148590	https://www.genecards.org/cgi-bin/carddisp.pl?gene=IL1RN
NME1	NME/NM23 Nucleoside Diphosphate Kinase 1	23.8173294067383	Protein Coding	P15531	59	GC17P134115	https://www.genecards.org/cgi-bin/carddisp.pl?gene=NME1
FARSB	Phenylalanyl-TRNA Synthetase Subunit Beta	23.7610206604004	Protein Coding	Q9NSD9	55	GC02M222570	https://www.genecards.org/cgi-bin/carddisp.pl?gene=FARSB
FLT4	Fms Related Receptor Tyrosine Kinase 4	23.7392425537109	Protein Coding	P35916	65	GC05M182771	https://www.genecards.org/cgi-bin/carddisp.pl?gene=FLT4
CYP2E1	Cytochrome P450 Family 2 Subfamily E Member 1	23.721134185791	Protein Coding	P05181	58	GC10P133520	https://www.genecards.org/cgi-bin/carddisp.pl?gene=CYP2E1
IL1A	Interleukin 1 Alpha	23.683765411377	Protein Coding	P01583	58	GC02M112773	https://www.genecards.org/cgi-bin/carddisp.pl?gene=IL1A
XPA	XPA, DNA Damage Recognition And Repair Factor	23.6785087585449	Protein Coding	P23025	58	GC09M097654	https://www.genecards.org/cgi-bin/carddisp.pl?gene=XPA
ALB	Albumin	23.646427154541	Protein Coding	P02768	61	GC04P073397	https://www.genecards.org/cgi-bin/carddisp.pl?gene=ALB
PARN	Poly(A)-Specific Ribonuclease	23.600076675415	Protein Coding	O95453	56	GC16M014435	https://www.genecards.org/cgi-bin/carddisp.pl?gene=PARN
CEACAM7	CEA Cell Adhesion Molecule 7	23.5893707275391	Protein Coding	Q14002	50	GC19M041673	https://www.genecards.org/cgi-bin/carddisp.pl?gene=CEACAM7
IL17A	Interleukin 17A	23.5828838348389	Protein Coding	Q16552	55	GC06P052186	https://www.genecards.org/cgi-bin/carddisp.pl?gene=IL17A
CXCL12	C-X-C Motif Chemokine Ligand 12	23.5294876098633	Protein Coding	P48061	59	GC10M044370	https://www.genecards.org/cgi-bin/carddisp.pl?gene=CXCL12
GATA6	GATA Binding Protein 6	23.500602722168	Protein Coding	Q92908	59	GC18P022169	https://www.genecards.org/cgi-bin/carddisp.pl?gene=GATA6
BLACAT1	BLACAT1 Overlapping LEMD1 Locus	23.4833946228027	Protein Coding		23	GC01M205389	https://www.genecards.org/cgi-bin/carddisp.pl?gene=BLACAT1
SP1	Sp1 Transcription Factor	23.4552230834961	Protein Coding	P08047	58	GC12P053380	https://www.genecards.org/cgi-bin/carddisp.pl?gene=SP1
TBX4	T-Box Transcription Factor 4	23.4508838653564	Protein Coding	P57082	52	GC17P134276	https://www.genecards.org/cgi-bin/carddisp.pl?gene=TBX4
TOP2A	DNA Topoisomerase II Alpha	23.3863735198975	Protein Coding	P11388	63	GC17M040388	https://www.genecards.org/cgi-bin/carddisp.pl?gene=TOP2A
MVP	Major Vault Protein	23.3448905944824	Protein Coding	Q14764	52	GC16P104908	https://www.genecards.org/cgi-bin/carddisp.pl?gene=MVP
CADM1	Cell Adhesion Molecule 1	23.2677116394043	Protein Coding	Q9BY67	57	GC11M115169	https://www.genecards.org/cgi-bin/carddisp.pl?gene=CADM1
RELA	RELA Proto-Oncogene, NF-KB Subunit	23.2112197875977	Protein Coding	Q04206	64	GC11M065653	https://www.genecards.org/cgi-bin/carddisp.pl?gene=RELA
ERCC4	ERCC Excision Repair 4, Endonuclease Catalytic Subunit	23.1374320983887	Protein Coding	Q92889	59	GC16P013920	https://www.genecards.org/cgi-bin/carddisp.pl?gene=ERCC4
PDPN	Podoplanin	23.133903503418	Protein Coding	Q86YL7	54	GC01P013583	https://www.genecards.org/cgi-bin/carddisp.pl?gene=PDPN
SNAI1	Snail Family Transcriptional Repressor 1	23.1126861572266	Protein Coding	O95863	56	GC20P049982	https://www.genecards.org/cgi-bin/carddisp.pl?gene=SNAI1
NOTCH3	Notch Receptor 3	23.0932750701904	Protein Coding	Q9UM47	64	GC19M015159	https://www.genecards.org/cgi-bin/carddisp.pl?gene=NOTCH3
MIF	Macrophage Migration Inhibitory Factor	23.0905265808105	Protein Coding	P14174	61	GC22P023894	https://www.genecards.org/cgi-bin/carddisp.pl?gene=MIF
YAP1	Yes1 Associated Transcriptional Regulator	23.0881042480469	Protein Coding	P46937	61	GC11P102110	https://www.genecards.org/cgi-bin/carddisp.pl?gene=YAP1
SERPINE1	Serpin Family E Member 1	23.060474395752	Protein Coding	P05121	63	GC07P101127	https://www.genecards.org/cgi-bin/carddisp.pl?gene=SERPINE1
BMP2	Bone Morphogenetic Protein 2	23.0356941223145	Protein Coding	P12643	58	GC20P006767	https://www.genecards.org/cgi-bin/carddisp.pl?gene=BMP2
AHR	Aryl Hydrocarbon Receptor	23.0238742828369	Protein Coding	P35869	60	GC07P016916	https://www.genecards.org/cgi-bin/carddisp.pl?gene=AHR
CDK2	Cyclin Dependent Kinase 2	23.0105094909668	Protein Coding	P24941	63	GC12P055966	https://www.genecards.org/cgi-bin/carddisp.pl?gene=CDK2
BLM	BLM RecQ Like Helicase	22.9743461608887	Protein Coding	P54132	62	GC15P090717	https://www.genecards.org/cgi-bin/carddisp.pl?gene=BLM
TIMP2	TIMP Metallopeptidase Inhibitor 2	22.9056949615479	Protein Coding	P16035	54	GC17M078852	https://www.genecards.org/cgi-bin/carddisp.pl?gene=TIMP2
ZEB2	Zinc Finger E-Box Binding Homeobox 2	22.8386306762695	Protein Coding	O60315	61	GC02M144384	https://www.genecards.org/cgi-bin/carddisp.pl?gene=ZEB2
PIK3R2	Phosphoinositide-3-Kinase Regulatory Subunit 2	22.797082901001	Protein Coding	O00459	62	GC19P018153	https://www.genecards.org/cgi-bin/carddisp.pl?gene=PIK3R2
PRKDC	Protein Kinase, DNA-Activated, Catalytic Subunit	22.7954330444336	Protein Coding	P78527	63	GC08M047773	https://www.genecards.org/cgi-bin/carddisp.pl?gene=PRKDC
CCL5	C-C Motif Chemokine Ligand 5	22.7500629425049	Protein Coding	P13501	56	GC17M035871	https://www.genecards.org/cgi-bin/carddisp.pl?gene=CCL5
CTSB	Cathepsin B	22.7129974365234	Protein Coding	P07858	63	GC08M011842	https://www.genecards.org/cgi-bin/carddisp.pl?gene=CTSB
CYCS	Cytochrome C, Somatic	22.6258029937744	Protein Coding	P99999	61	GC07M025118	https://www.genecards.org/cgi-bin/carddisp.pl?gene=CYCS
CRP	C-Reactive Protein	22.6146488189697	Protein Coding	P02741	58	GC01M165279	https://www.genecards.org/cgi-bin/carddisp.pl?gene=CRP
TNFSF10	TNF Superfamily Member 10	22.5639171600342	Protein Coding	P50591	57	GC03M172505	https://www.genecards.org/cgi-bin/carddisp.pl?gene=TNFSF10
CBR4	Carbonyl Reductase 4	22.552713394165	Protein Coding	Q8N4T8	46	GC04M168866	https://www.genecards.org/cgi-bin/carddisp.pl?gene=CBR4
FOXP3	Forkhead Box P3	22.3805370330811	Protein Coding	Q9BZS1	60	GC0XM049250	https://www.genecards.org/cgi-bin/carddisp.pl?gene=FOXP3
DKC1	Dyskerin Pseudouridine Synthase 1	22.3615741729736	Protein Coding	O60832	59	GC0XP154762	https://www.genecards.org/cgi-bin/carddisp.pl?gene=DKC1
CD8A	CD8 Subunit Alpha	22.3198471069336	Protein Coding	P01732	61	GC02M086784	https://www.genecards.org/cgi-bin/carddisp.pl?gene=CD8A
HLA-DRB1	Major Histocompatibility Complex, Class II, DR Beta 1	22.2725696563721	Protein Coding	P01911	59	GC06M100352	https://www.genecards.org/cgi-bin/carddisp.pl?gene=HLA-DRB1
KRT8	Keratin 8	22.2580680847168	Protein Coding	P05787	59	GC12M052897	https://www.genecards.org/cgi-bin/carddisp.pl?gene=KRT8
TYMP	Thymidine Phosphorylase	22.229118347168	Protein Coding	P19971	59	GC22M050525	https://www.genecards.org/cgi-bin/carddisp.pl?gene=TYMP
MSLN	Mesothelin	22.1951122283936	Protein Coding	Q13421	55	GC16P103995	https://www.genecards.org/cgi-bin/carddisp.pl?gene=MSLN
PIK3CB	Phosphatidylinositol-4,5-Bisphosphate 3-Kinase Catalytic Subunit Beta	22.1616992950439	Protein Coding	P42338	62	GC03M138652	https://www.genecards.org/cgi-bin/carddisp.pl?gene=PIK3CB
EDN1	Endothelin 1	22.1596755981445	Protein Coding	P05305	61	GC06P012497	https://www.genecards.org/cgi-bin/carddisp.pl?gene=EDN1
LOX	Lysyl Oxidase	22.1549396514893	Protein Coding	P28300	60	GC05M122063	https://www.genecards.org/cgi-bin/carddisp.pl?gene=LOX
LIG4	DNA Ligase 4	22.1534881591797	Protein Coding	P49917	59	GC13M108207	https://www.genecards.org/cgi-bin/carddisp.pl?gene=LIG4
SMPD1	Sphingomyelin Phosphodiesterase 1	22.1434917449951	Protein Coding	P17405	61	GC11P006390	https://www.genecards.org/cgi-bin/carddisp.pl?gene=SMPD1
FOXM1	Forkhead Box M1	22.0318508148193	Protein Coding	Q08050	56	GC12M002857	https://www.genecards.org/cgi-bin/carddisp.pl?gene=FOXM1
SMAD7	SMAD Family Member 7	22.0277404785156	Protein Coding	O15105	56	GC18M048919	https://www.genecards.org/cgi-bin/carddisp.pl?gene=SMAD7
DYNC2H1	Dynein Cytoplasmic 2 Heavy Chain 1	22.0133209228516	Protein Coding	Q8NCM8	51	GC11P103109	https://www.genecards.org/cgi-bin/carddisp.pl?gene=DYNC2H1
GLI1	GLI Family Zinc Finger 1	21.9264163970947	Protein Coding	P08151	61	GC12P065433	https://www.genecards.org/cgi-bin/carddisp.pl?gene=GLI1
PIK3CD	Phosphatidylinositol-4,5-Bisphosphate 3-Kinase Catalytic Subunit Delta	21.868070602417	Protein Coding	O00329	66	GC01P060209	https://www.genecards.org/cgi-bin/carddisp.pl?gene=PIK3CD
CLPTM1L	CLPTM1 Like	21.8557929992676	Protein Coding	Q96KA5	50	GC05M001317	https://www.genecards.org/cgi-bin/carddisp.pl?gene=CLPTM1L
NLRP3	NLR Family Pyrin Domain Containing 3	21.8300647735596	Protein Coding	Q96P20	61	GC01P247539	https://www.genecards.org/cgi-bin/carddisp.pl?gene=NLRP3
XRCC3	X-Ray Repair Cross Complementing 3	21.8190612792969	Protein Coding	O43542	56	GC14M103697	https://www.genecards.org/cgi-bin/carddisp.pl?gene=XRCC3
ACE	Angiotensin I Converting Enzyme	21.8136978149414	Protein Coding	P12821	64	GC17P063477	https://www.genecards.org/cgi-bin/carddisp.pl?gene=ACE
KRT18	Keratin 18	21.8065872192383	Protein Coding	P05783	62	GC12P052948	https://www.genecards.org/cgi-bin/carddisp.pl?gene=KRT18
TOP1	DNA Topoisomerase I	21.8035	Protein Coding	P11387	62	GC20P041028	https://www.genecards.org/cgi-bin/carddisp.pl?gene=TOP1
APEX1	Apurinic/Apyrimidinic Endodeoxyribonuclease 1	21.7213306427002	Protein Coding	P27695	58	GC14P020455	https://www.genecards.org/cgi-bin/carddisp.pl?gene=APEX1
CYP1B1	Cytochrome P450 Family 1 Subfamily B Member 1	21.7181911468506	Protein Coding	Q16678	61	GC02M038066	https://www.genecards.org/cgi-bin/carddisp.pl?gene=CYP1B1
RAD51C	RAD51 Paralog C	21.6572341918945	Protein Coding	O43502	55	GC17P058692	https://www.genecards.org/cgi-bin/carddisp.pl?gene=RAD51C
CCNA2	Cyclin A2	21.6495513916016	Protein Coding	P20248	58	GC04M121816	https://www.genecards.org/cgi-bin/carddisp.pl?gene=CCNA2
MMP14	Matrix Metallopeptidase 14	21.6433219909668	Protein Coding	P50281	63	GC14P051698	https://www.genecards.org/cgi-bin/carddisp.pl?gene=MMP14
NFKBIA	NFKB Inhibitor Alpha	21.6100463867188	Protein Coding	P25963	63	GC14M035401	https://www.genecards.org/cgi-bin/carddisp.pl?gene=NFKBIA
SDHC	Succinate Dehydrogenase Complex Subunit C	21.6014461517334	Protein Coding	Q99643	55	GC01P161314	https://www.genecards.org/cgi-bin/carddisp.pl?gene=SDHC
BUB1B	BUB1 Mitotic Checkpoint Serine/Threonine Kinase B	21.579626083374	Protein Coding	O60566	63	GC15P040161	https://www.genecards.org/cgi-bin/carddisp.pl?gene=BUB1B
CCNB1	Cyclin B1	21.5616836547852	Protein Coding	P14635	59	GC05P069167	https://www.genecards.org/cgi-bin/carddisp.pl?gene=CCNB1
EPB41L3	Erythrocyte Membrane Protein Band 4.1 Like 3	21.555736541748	Protein Coding	Q9Y2J2	52	GC18M005392	https://www.genecards.org/cgi-bin/carddisp.pl?gene=EPB41L3
SNAI2	Snail Family Transcriptional Repressor 2	21.4721908569336	Protein Coding	O43623	55	GC08M048917	https://www.genecards.org/cgi-bin/carddisp.pl?gene=SNAI2
MMP3	Matrix Metallopeptidase 3	21.4540061950684	Protein Coding	P08254	62	GC11M102835	https://www.genecards.org/cgi-bin/carddisp.pl?gene=MMP3
GSK3B	Glycogen Synthase Kinase 3 Beta	21.3052024841309	Protein Coding	P49841	63	GC03M119821	https://www.genecards.org/cgi-bin/carddisp.pl?gene=GSK3B
FOXA1	Forkhead Box A1	21.3049087524414	Protein Coding	P55317	57	GC14M037589	https://www.genecards.org/cgi-bin/carddisp.pl?gene=FOXA1
TIMP3	TIMP Metallopeptidase Inhibitor 3	21.2477474212646	Protein Coding	P35625	56	GC22P081341	https://www.genecards.org/cgi-bin/carddisp.pl?gene=TIMP3
GPC3	Glypican 3	21.2330436706543	Protein Coding	P51654	59	GC0XM133535	https://www.genecards.org/cgi-bin/carddisp.pl?gene=GPC3
ALOX5	Arachidonate 5-Lipoxygenase	21.2299575805664	Protein Coding	P09917	62	GC10P045374	https://www.genecards.org/cgi-bin/carddisp.pl?gene=ALOX5
HSP90AA1	Heat Shock Protein 90 Alpha Family Class A Member 1	21.2014656066895	Protein Coding	P07900	64	GC14M102080	https://www.genecards.org/cgi-bin/carddisp.pl?gene=HSP90AA1
MCL1	MCL1 Apoptosis Regulator, BCL2 Family Member	21.0731201171875	Protein Coding	Q07820	61	GC01M164881	https://www.genecards.org/cgi-bin/carddisp.pl?gene=MCL1
BAK1	BCL2 Antagonist/Killer 1	21.0718803405762	Protein Coding	Q16611	57	GC06M033572	https://www.genecards.org/cgi-bin/carddisp.pl?gene=BAK1
VEGFD	Vascular Endothelial Growth Factor D	21.0714492797852	Protein Coding	O43915	52	GC0XM015345	https://www.genecards.org/cgi-bin/carddisp.pl?gene=VEGFD
DNMT1	DNA Methyltransferase 1	20.9941253662109	Protein Coding	P26358	65	GC19M010133	https://www.genecards.org/cgi-bin/carddisp.pl?gene=DNMT1
S100A4	S100 Calcium Binding Protein A4	20.9401588439941	Protein Coding	P26447	57	GC01M153543	https://www.genecards.org/cgi-bin/carddisp.pl?gene=S100A4
MMP12	Matrix Metallopeptidase 12	20.9364376068115	Protein Coding	P39900	58	GC11M102862	https://www.genecards.org/cgi-bin/carddisp.pl?gene=MMP12
IGFBP3	Insulin Like Growth Factor Binding Protein 3	20.8811435699463	Protein Coding	P17936	59	GC07M045912	https://www.genecards.org/cgi-bin/carddisp.pl?gene=IGFBP3
KLK3	Kallikrein Related Peptidase 3	20.878927230835	Protein Coding	P07288	59	GC19P050854	https://www.genecards.org/cgi-bin/carddisp.pl?gene=KLK3
BIRC3	Baculoviral IAP Repeat Containing 3	20.8604335784912	Protein Coding	Q13489	58	GC11P102317	https://www.genecards.org/cgi-bin/carddisp.pl?gene=BIRC3
JAK1	Janus Kinase 1	20.8219337463379	Protein Coding	P23458	66	GC01M064833	https://www.genecards.org/cgi-bin/carddisp.pl?gene=JAK1
CD82	CD82 Molecule	20.8192672729492	Protein Coding	P27701	56	GC11P044564	https://www.genecards.org/cgi-bin/carddisp.pl?gene=CD82
MYO18B	Myosin XVIIIB	20.7983646392822	Protein Coding	Q8IUG5	48	GC22P025742	https://www.genecards.org/cgi-bin/carddisp.pl?gene=MYO18B
ERCC5	ERCC Excision Repair 5, Endonuclease	20.7689514160156	Protein Coding	P28715	58	GC13P102845	https://www.genecards.org/cgi-bin/carddisp.pl?gene=ERCC5
IKBKB	Inhibitor Of Nuclear Factor Kappa B Kinase Subunit Beta	20.7612113952637	Protein Coding	O14920	66	GC08P042271	https://www.genecards.org/cgi-bin/carddisp.pl?gene=IKBKB
BMPR1A	Bone Morphogenetic Protein Receptor Type 1A	20.7601451873779	Protein Coding	P36894	64	GC10P116052	https://www.genecards.org/cgi-bin/carddisp.pl?gene=BMPR1A
ASCL1	Achaete-Scute Family BHLH Transcription Factor 1	20.7395420074463	Protein Coding	P50553	55	GC12P102957	https://www.genecards.org/cgi-bin/carddisp.pl?gene=ASCL1
IL18	Interleukin 18	20.7189502716064	Protein Coding	Q14116	56	GC11M112143	https://www.genecards.org/cgi-bin/carddisp.pl?gene=IL18
AREG	Amphiregulin	20.7013339996338	Protein Coding	P15514	55	GC04P074445	https://www.genecards.org/cgi-bin/carddisp.pl?gene=AREG
CDH2	Cadherin 2	20.6925487518311	Protein Coding	P19022	63	GC18M036283	https://www.genecards.org/cgi-bin/carddisp.pl?gene=CDH2
BPIFA1	BPI Fold Containing Family A Member 1	20.6716175079346	Protein Coding	Q9NP55	48	GC20P033235	https://www.genecards.org/cgi-bin/carddisp.pl?gene=BPIFA1
ABCG2	ATP Binding Cassette Subfamily G Member 2 (JR Blood Group)	20.6407699584961	Protein Coding	Q9UNQ0	62	GC04M088090	https://www.genecards.org/cgi-bin/carddisp.pl?gene=ABCG2
EPAS1	Endothelial PAS Domain Protein 1	20.6281871795654	Protein Coding	Q99814	63	GC02P046293	https://www.genecards.org/cgi-bin/carddisp.pl?gene=EPAS1
CALB2	Calbindin 2	20.5836791992188	Protein Coding	P22676	52	GC16P071358	https://www.genecards.org/cgi-bin/carddisp.pl?gene=CALB2
SIRT1	Sirtuin 1	20.5638809204102	Protein Coding	Q96EB6	62	GC10P067884	https://www.genecards.org/cgi-bin/carddisp.pl?gene=SIRT1
CDH13	Cadherin 13	20.5541305541992	Protein Coding	P55290	57	GC16P082626	https://www.genecards.org/cgi-bin/carddisp.pl?gene=CDH13
XIAP	X-Linked Inhibitor Of Apoptosis	20.5460987091064	Protein Coding	P98170	64	GC0XP123859	https://www.genecards.org/cgi-bin/carddisp.pl?gene=XIAP
DNMT3B	DNA Methyltransferase 3 Beta	20.5375156402588	Protein Coding	Q9UBC3	64	GC20P032762	https://www.genecards.org/cgi-bin/carddisp.pl?gene=DNMT3B
ATP11A	ATPase Phospholipid Transporting 11A	20.5243663787842	Protein Coding	P98196	53	GC13P112690	https://www.genecards.org/cgi-bin/carddisp.pl?gene=ATP11A
PLAG1	PLAG1 Zinc Finger	20.521	Protein Coding	Q6DJT9	50	GC08M056710	https://www.genecards.org/cgi-bin/carddisp.pl?gene=PLAG1
SOD1	Superoxide Dismutase 1	20.5176258087158	Protein Coding	P00441	66	GC21P031659	https://www.genecards.org/cgi-bin/carddisp.pl?gene=SOD1
DPYD	Dihydropyrimidine Dehydrogenase	20.5039215087891	Protein Coding	Q12882	64	GC01M097015	https://www.genecards.org/cgi-bin/carddisp.pl?gene=DPYD
CD4	CD4 Molecule	20.4908847808838	Protein Coding	P01730	63	GC12P006786	https://www.genecards.org/cgi-bin/carddisp.pl?gene=CD4
CREB1	CAMP Responsive Element Binding Protein 1	20.455415725708	Protein Coding	P16220	62	GC02P207529	https://www.genecards.org/cgi-bin/carddisp.pl?gene=CREB1
HLA-B	Major Histocompatibility Complex, Class I, B	20.4477252960205	Protein Coding	P01889	59	GC06M100255	https://www.genecards.org/cgi-bin/carddisp.pl?gene=HLA-B
THBS1	Thrombospondin 1	20.4425888061523	Protein Coding	P07996	58	GC15P039581	https://www.genecards.org/cgi-bin/carddisp.pl?gene=THBS1
IREB2	Iron Responsive Element Binding Protein 2	20.4400310516357	Protein Coding	P48200	58	GC15P078437	https://www.genecards.org/cgi-bin/carddisp.pl?gene=IREB2
PRKCA	Protein Kinase C Alpha	20.4385223388672	Protein Coding	P17252	64	GC17P066302	https://www.genecards.org/cgi-bin/carddisp.pl?gene=PRKCA
AGER	Advanced Glycosylation End-Product Specific Receptor	20.4001045227051	Protein Coding	Q15109	59	GC06M032180	https://www.genecards.org/cgi-bin/carddisp.pl?gene=AGER
STN1	STN1 Subunit Of CST Complex	20.3638687133789	Protein Coding	Q9H668	52	GC10M104222	https://www.genecards.org/cgi-bin/carddisp.pl?gene=STN1
AXIN2	Axin 2	20.355318069458	Protein Coding	Q9Y2T1	62	GC17M065528	https://www.genecards.org/cgi-bin/carddisp.pl?gene=AXIN2
ENO1	Enolase 1	20.2550239562988	Protein Coding	P06733	61	GC01M008861	https://www.genecards.org/cgi-bin/carddisp.pl?gene=ENO1
GAPDH	Glyceraldehyde-3-Phosphate Dehydrogenase	20.2325325012207	Protein Coding	P04406	63	GC12P046751	https://www.genecards.org/cgi-bin/carddisp.pl?gene=GAPDH
SF3B1	Splicing Factor 3b Subunit 1	20.2286815643311	Protein Coding	O75533	57	GC02M197453	https://www.genecards.org/cgi-bin/carddisp.pl?gene=SF3B1
SERPINB5	Serpin Family B Member 5	20.2198944091797	Protein Coding	P36952	55	GC18P063476	https://www.genecards.org/cgi-bin/carddisp.pl?gene=SERPINB5
MBL2	Mannose Binding Lectin 2	20.2044792175293	Protein Coding	P11226	59	GC10M052760	https://www.genecards.org/cgi-bin/carddisp.pl?gene=MBL2
FOXO1	Forkhead Box O1	20.1713829040527	Protein Coding	Q12778	64	GC13M040555	https://www.genecards.org/cgi-bin/carddisp.pl?gene=FOXO1
RRM1	Ribonucleotide Reductase Catalytic Subunit M1	20.1521606445313	Protein Coding	P23921	63	GC11P014203	https://www.genecards.org/cgi-bin/carddisp.pl?gene=RRM1
MAP2K4	Mitogen-Activated Protein Kinase Kinase 4	20.1445350646973	Protein Coding	P45985	62	GC17P012020	https://www.genecards.org/cgi-bin/carddisp.pl?gene=MAP2K4
SMARCB1	SWI/SNF Related, Matrix Associated, Actin Dependent Regulator Of Chromatin, Subfamily B, Member 1	20.1421890258789	Protein Coding	Q12824	59	GC22P023786	https://www.genecards.org/cgi-bin/carddisp.pl?gene=SMARCB1
FOS	Fos Proto-Oncogene, AP-1 Transcription Factor Subunit	20.1214275360107	Protein Coding	P01100	63	GC14P075278	https://www.genecards.org/cgi-bin/carddisp.pl?gene=FOS
TTN	Titin	20.1192321777344	Protein Coding	Q8WZ42	61	GC02M178525	https://www.genecards.org/cgi-bin/carddisp.pl?gene=TTN
THBD	Thrombomodulin	20.1175537109375	Protein Coding	P07204	58	GC20M023026	https://www.genecards.org/cgi-bin/carddisp.pl?gene=THBD
IFNA1	Interferon Alpha 1	20.0226287841797	Protein Coding	P01562	51	GC09P021872	https://www.genecards.org/cgi-bin/carddisp.pl?gene=IFNA1
NAT2	N-Acetyltransferase 2	20.0185737609863	Protein Coding	P11245	55	GC08P018391	https://www.genecards.org/cgi-bin/carddisp.pl?gene=NAT2
TNFRSF1A	TNF Receptor Superfamily Member 1A	20.0173282623291	Protein Coding	P19438	62	GC12M006328	https://www.genecards.org/cgi-bin/carddisp.pl?gene=TNFRSF1A
IFI27	Interferon Alpha Inducible Protein 27	20.0016593933105	Protein Coding	P40305	50	GC14P094104	https://www.genecards.org/cgi-bin/carddisp.pl?gene=IFI27
TNFRSF10B	TNF Receptor Superfamily Member 10b	19.9974822998047	Protein Coding	O14763	62	GC08M023020	https://www.genecards.org/cgi-bin/carddisp.pl?gene=TNFRSF10B
GSTM3	Glutathione S-Transferase Mu 3	19.9551811218262	Protein Coding	P21266	58	GC01M109733	https://www.genecards.org/cgi-bin/carddisp.pl?gene=GSTM3
FLT3	Fms Related Receptor Tyrosine Kinase 3	19.906343460083	Protein Coding	P36888	66	GC13M028003	https://www.genecards.org/cgi-bin/carddisp.pl?gene=FLT3
TKT	Transketolase	19.8889198303223	Protein Coding	P29401	58	GC03M053224	https://www.genecards.org/cgi-bin/carddisp.pl?gene=TKT
PROM1	Prominin 1	19.8440971374512	Protein Coding	O43490	59	GC04M015965	https://www.genecards.org/cgi-bin/carddisp.pl?gene=PROM1
TINF2	TERF1 Interacting Nuclear Factor 2	19.8339405059814	Protein Coding	Q9BSI4	54	GC14M027974	https://www.genecards.org/cgi-bin/carddisp.pl?gene=TINF2
ARG1	Arginase 1	19.8103370666504	Protein Coding	P05089	62	GC06P158145	https://www.genecards.org/cgi-bin/carddisp.pl?gene=ARG1
GCLC	Glutamate-Cysteine Ligase Catalytic Subunit	19.8071174621582	Protein Coding	P48506	58	GC06M053497	https://www.genecards.org/cgi-bin/carddisp.pl?gene=GCLC
CFLAR	CASP8 And FADD Like Apoptosis Regulator	19.7942924499512	Protein Coding	O15519	56	GC02P204216	https://www.genecards.org/cgi-bin/carddisp.pl?gene=CFLAR
WWOX	WW Domain Containing Oxidoreductase	19.7892436981201	Protein Coding	Q9NZC7	59	GC16P078099	https://www.genecards.org/cgi-bin/carddisp.pl?gene=WWOX
MST1R	Macrophage Stimulating 1 Receptor	19.7856597900391	Protein Coding	Q04912	62	GC03M054300	https://www.genecards.org/cgi-bin/carddisp.pl?gene=MST1R
RBM10	RNA Binding Motif Protein 10	19.7847747802734	Protein Coding	P0DW28	52	GC0XP059184	https://www.genecards.org/cgi-bin/carddisp.pl?gene=RBM10
CHUK	Component Of Inhibitor Of Nuclear Factor Kappa B Kinase Complex	19.7809505462646	Protein Coding	O15111	63	GC10M100501	https://www.genecards.org/cgi-bin/carddisp.pl?gene=CHUK
HSPB1	Heat Shock Protein Family B (Small) Member 1	19.767879486084	Protein Coding	P04792	64	GC07P076302	https://www.genecards.org/cgi-bin/carddisp.pl?gene=HSPB1
ACVRL1	Activin A Receptor Like Type 1	19.7670803070068	Protein Coding	P37023	63	GC12P051906	https://www.genecards.org/cgi-bin/carddisp.pl?gene=ACVRL1
MUC6	Mucin 6, Oligomeric Mucus/Gel-Forming	19.7532081604004	Protein Coding	Q6W4X9	51	GC11M001012	https://www.genecards.org/cgi-bin/carddisp.pl?gene=MUC6
CSF2RA	Colony Stimulating Factor 2 Receptor Subunit Alpha	19.746768951416	Protein Coding	P15509	56	GC0XP002675	https://www.genecards.org/cgi-bin/carddisp.pl?gene=CSF2RA
XRCC2	X-Ray Repair Cross Complementing 2	19.6529960632324	Protein Coding	O43543	52	GC07M152644	https://www.genecards.org/cgi-bin/carddisp.pl?gene=XRCC2
RUNX3	RUNX Family Transcription Factor 3	19.6110305786133	Protein Coding	Q13761	55	GC01M024899	https://www.genecards.org/cgi-bin/carddisp.pl?gene=RUNX3
TEK	TEK Receptor Tyrosine Kinase	19.5983848571777	Protein Coding	Q02763	64	GC09P027109	https://www.genecards.org/cgi-bin/carddisp.pl?gene=TEK
HDAC9	Histone Deacetylase 9	19.5857543945313	Protein Coding	Q9UKV0	63	GC07P018086	https://www.genecards.org/cgi-bin/carddisp.pl?gene=HDAC9
KITLG	KIT Ligand	19.550594329834	Protein Coding	P21583	60	GC12M088492	https://www.genecards.org/cgi-bin/carddisp.pl?gene=KITLG
CTSD	Cathepsin D	19.5303573608398	Protein Coding	P07339	65	GC11M001752	https://www.genecards.org/cgi-bin/carddisp.pl?gene=CTSD
PLK1	Polo Like Kinase 1	19.5139579772949	Protein Coding	P53350	63	GC16P104634	https://www.genecards.org/cgi-bin/carddisp.pl?gene=PLK1
ANXA5	Annexin A5	19.5097045898438	Protein Coding	P08758	59	GC04M121667	https://www.genecards.org/cgi-bin/carddisp.pl?gene=ANXA5
TWIST1	Twist Family BHLH Transcription Factor 1	19.5048198699951	Protein Coding	Q15672	59	GC07M019020	https://www.genecards.org/cgi-bin/carddisp.pl?gene=TWIST1
CYP1A2	Cytochrome P450 Family 1 Subfamily A Member 2	19.5030612945557	Protein Coding	P05177	58	GC15P074748	https://www.genecards.org/cgi-bin/carddisp.pl?gene=CYP1A2
SERPINB3	Serpin Family B Member 3	19.500862121582	Protein Coding	P29508	52	GC18M063655	https://www.genecards.org/cgi-bin/carddisp.pl?gene=SERPINB3
HDAC1	Histone Deacetylase 1	19.4936389923096	Protein Coding	Q13547	63	GC01P032292	https://www.genecards.org/cgi-bin/carddisp.pl?gene=HDAC1
SST	Somatostatin	19.4766139984131	Protein Coding	P61278	52	GC03M187668	https://www.genecards.org/cgi-bin/carddisp.pl?gene=SST
POSTN	Periostin	19.4751453399658	Protein Coding	Q15063	55	GC13M037562	https://www.genecards.org/cgi-bin/carddisp.pl?gene=POSTN
FOXA2	Forkhead Box A2	19.4694652557373	Protein Coding	Q9Y261	59	GC20M022581	https://www.genecards.org/cgi-bin/carddisp.pl?gene=FOXA2
CASP10	Caspase 10	19.4635238647461	Protein Coding	Q92851	60	GC02P201182	https://www.genecards.org/cgi-bin/carddisp.pl?gene=CASP10
HLA-G	Major Histocompatibility Complex, Class I, G	19.4490566253662	Protein Coding	P17693	57	GC06P156194	https://www.genecards.org/cgi-bin/carddisp.pl?gene=HLA-G
GATA2	GATA Binding Protein 2	19.4484786987305	Protein Coding	P23769	62	GC03M128479	https://www.genecards.org/cgi-bin/carddisp.pl?gene=GATA2
CCND3	Cyclin D3	19.4340591430664	Protein Coding	P30281	59	GC06M041934	https://www.genecards.org/cgi-bin/carddisp.pl?gene=CCND3
ANXA2	Annexin A2	19.4291477203369	Protein Coding	P07355	59	GC15M060347	https://www.genecards.org/cgi-bin/carddisp.pl?gene=ANXA2
NF2	NF2, Moesin-Ezrin-Radixin Like (MERLIN) Tumor Suppressor	19.4171867370605	Protein Coding	P35240	62	GC22P029603	https://www.genecards.org/cgi-bin/carddisp.pl?gene=NF2
NCAM1	Neural Cell Adhesion Molecule 1	19.4108695983887	Protein Coding	P13591	61	GC11P112961	https://www.genecards.org/cgi-bin/carddisp.pl?gene=NCAM1
CD24	CD24 Molecule	19.3711624145508	Protein Coding	P25063	46	GC06M106969	https://www.genecards.org/cgi-bin/carddisp.pl?gene=CD24
ANGPT2	Angiopoietin 2	19.3420219421387	Protein Coding	O15123	61	GC08M006499	https://www.genecards.org/cgi-bin/carddisp.pl?gene=ANGPT2
PTHLH	Parathyroid Hormone Like Hormone	19.331111907959	Protein Coding	P12272	58	GC12M033363	https://www.genecards.org/cgi-bin/carddisp.pl?gene=PTHLH
SPARC	Secreted Protein Acidic And Cysteine Rich	19.327054977417	Protein Coding	P09486	62	GC05M151661	https://www.genecards.org/cgi-bin/carddisp.pl?gene=SPARC
IL2RA	Interleukin 2 Receptor Subunit Alpha	19.322135925293	Protein Coding	P01589	63	GC10M006010	https://www.genecards.org/cgi-bin/carddisp.pl?gene=IL2RA
ANXA1	Annexin A1	19.317325592041	Protein Coding	P04083	60	GC09P073151	https://www.genecards.org/cgi-bin/carddisp.pl?gene=ANXA1
BPTF	Bromodomain PHD Finger Transcription Factor	19.3169	Protein Coding	Q12830	55	GC17P067825	https://www.genecards.org/cgi-bin/carddisp.pl?gene=BPTF
GAST	Gastrin	19.3034973144531	Protein Coding	P01350	52	GC17P041712	https://www.genecards.org/cgi-bin/carddisp.pl?gene=GAST
PDGFB	Platelet Derived Growth Factor Subunit B	19.3025665283203	Protein Coding	P01127	63	GC22M082423	https://www.genecards.org/cgi-bin/carddisp.pl?gene=PDGFB
DPP9	Dipeptidyl Peptidase 9	19.2947101593018	Protein Coding	Q86TI2	53	GC19M100035	https://www.genecards.org/cgi-bin/carddisp.pl?gene=DPP9
CXCR3	C-X-C Motif Chemokine Receptor 3	19.2728385925293	Protein Coding	P49682	57	GC0XM071615	https://www.genecards.org/cgi-bin/carddisp.pl?gene=CXCR3
CDK1	Cyclin Dependent Kinase 1	19.2400150299072	Protein Coding	P06493	61	GC10P060772	https://www.genecards.org/cgi-bin/carddisp.pl?gene=CDK1
MYB	MYB Proto-Oncogene, Transcription Factor	19.2142333984375	Protein Coding	P10242	62	GC06P135181	https://www.genecards.org/cgi-bin/carddisp.pl?gene=MYB
CDKN1C	Cyclin Dependent Kinase Inhibitor 1C	19.1865386962891	Protein Coding	P49918	58	GC11M013326	https://www.genecards.org/cgi-bin/carddisp.pl?gene=CDKN1C
PECAM1	Platelet And Endothelial Cell Adhesion Molecule 1	19.1848411560059	Protein Coding	P16284	53	GC17M064319	https://www.genecards.org/cgi-bin/carddisp.pl?gene=PECAM1
PLAUR	Plasminogen Activator, Urokinase Receptor	19.1824741363525	Protein Coding	Q03405	57	GC19M043646	https://www.genecards.org/cgi-bin/carddisp.pl?gene=PLAUR
DMBT1	Deleted In Malignant Brain Tumors 1	19.1661930084229	Protein Coding	Q9UGM3	52	GC10P122560	https://www.genecards.org/cgi-bin/carddisp.pl?gene=DMBT1
ODC1	Ornithine Decarboxylase 1	19.1200752258301	Protein Coding	P11926	61	GC02M010432	https://www.genecards.org/cgi-bin/carddisp.pl?gene=ODC1
HPS1	HPS1 Biogenesis Of Lysosomal Organelles Complex 3 Subunit 1	19.0827541351318	Protein Coding	Q92902	53	GC10M098410	https://www.genecards.org/cgi-bin/carddisp.pl?gene=HPS1
PLG	Plasminogen	19.0732746124268	Protein Coding	P00747	61	GC06P160702	https://www.genecards.org/cgi-bin/carddisp.pl?gene=PLG
ACTB	Actin Beta	19.065601348877	Protein Coding	P60709	63	GC07M005726	https://www.genecards.org/cgi-bin/carddisp.pl?gene=ACTB
PAX8	Paired Box 8	19.0326480865479	Protein Coding	Q06710	58	GC02M113215	https://www.genecards.org/cgi-bin/carddisp.pl?gene=PAX8
CDC42	Cell Division Cycle 42	19.0199813842773	Protein Coding	P60953	63	GC01P022052	https://www.genecards.org/cgi-bin/carddisp.pl?gene=CDC42
TCF7L2	Transcription Factor 7 Like 2	18.9901237487793	Protein Coding	Q9NQB0	58	GC10P112950	https://www.genecards.org/cgi-bin/carddisp.pl?gene=TCF7L2
FSCN1	Fascin Actin-Bundling Protein 1	18.966251373291	Protein Coding	Q16658	56	GC07P005592	https://www.genecards.org/cgi-bin/carddisp.pl?gene=FSCN1
LGALS3	Galectin 3	18.9449615478516	Protein Coding	P17931	57	GC14P055124	https://www.genecards.org/cgi-bin/carddisp.pl?gene=LGALS3
BID	BH3 Interacting Domain Death Agonist	18.9418525695801	Protein Coding	P55957	58	GC22M017734	https://www.genecards.org/cgi-bin/carddisp.pl?gene=BID
MAX	MYC Associated Factor X	18.8364486694336	Protein Coding	P61244	59	GC14M065368	https://www.genecards.org/cgi-bin/carddisp.pl?gene=MAX
CSF1	Colony Stimulating Factor 1	18.829553604126	Protein Coding	P09603	57	GC01P109917	https://www.genecards.org/cgi-bin/carddisp.pl?gene=CSF1
HMGA2	High Mobility Group AT-Hook 2	18.8272762298584	Protein Coding	P52926	58	GC12P065824	https://www.genecards.org/cgi-bin/carddisp.pl?gene=HMGA2
SQSTM1	Sequestosome 1	18.8257331848145	Protein Coding	Q13501	62	GC05P179806	https://www.genecards.org/cgi-bin/carddisp.pl?gene=SQSTM1
GADD45A	Growth Arrest And DNA Damage Inducible Alpha	18.8208694458008	Protein Coding	P24522	55	GC01P067685	https://www.genecards.org/cgi-bin/carddisp.pl?gene=GADD45A
GSN	Gelsolin	18.8130569458008	Protein Coding	P06396	62	GC09P121201	https://www.genecards.org/cgi-bin/carddisp.pl?gene=GSN
MSR1	Macrophage Scavenger Receptor 1	18.8037452697754	Protein Coding	P21757	58	GC08M016107	https://www.genecards.org/cgi-bin/carddisp.pl?gene=MSR1
WNT5A	Wnt Family Member 5A	18.7706699371338	Protein Coding	P41221	63	GC03M055465	https://www.genecards.org/cgi-bin/carddisp.pl?gene=WNT5A
IL5	Interleukin 5	18.7605171203613	Protein Coding	P05113	58	GC05M132541	https://www.genecards.org/cgi-bin/carddisp.pl?gene=IL5
HSPA5	Heat Shock Protein Family A (Hsp70) Member 5	18.7447090148926	Protein Coding	P11021	61	GC09M125234	https://www.genecards.org/cgi-bin/carddisp.pl?gene=HSPA5
ANGPT1	Angiopoietin 1	18.730785369873	Protein Coding	Q15389	58	GC08M107246	https://www.genecards.org/cgi-bin/carddisp.pl?gene=ANGPT1
ABCC2	ATP Binding Cassette Subfamily C Member 2	18.7275142669678	Protein Coding	Q92887	61	GC10P099782	https://www.genecards.org/cgi-bin/carddisp.pl?gene=ABCC2
CLDN18	Claudin 18	18.7224044799805	Protein Coding	P56856	54	GC03P137998	https://www.genecards.org/cgi-bin/carddisp.pl?gene=CLDN18
NRP1	Neuropilin 1	18.7162055969238	Protein Coding	O14786	60	GC10M033177	https://www.genecards.org/cgi-bin/carddisp.pl?gene=NRP1
HPS4	HPS4 Biogenesis Of Lysosomal Organelles Complex 3 Subunit 2	18.6971225738525	Protein Coding	Q9NQG7	51	GC22M026443	https://www.genecards.org/cgi-bin/carddisp.pl?gene=HPS4
ELMOD2	ELMO Domain Containing 2	18.6958789825439	Protein Coding	Q8IZ81	45	GC04P140524	https://www.genecards.org/cgi-bin/carddisp.pl?gene=ELMOD2
PKM	Pyruvate Kinase M1/2	18.6890258789063	Protein Coding	P14618	62	GC15M072199	https://www.genecards.org/cgi-bin/carddisp.pl?gene=PKM
EPHB4	EPH Receptor B4	18.6593437194824	Protein Coding	P54760	66	GC07M106119	https://www.genecards.org/cgi-bin/carddisp.pl?gene=EPHB4
RARA	Retinoic Acid Receptor Alpha	18.6515235900879	Protein Coding	P10276	62	GC17P040309	https://www.genecards.org/cgi-bin/carddisp.pl?gene=RARA
POU5F1	POU Class 5 Homeobox 1	18.6305904388428	Protein Coding	Q01860	59	GC06M100249	https://www.genecards.org/cgi-bin/carddisp.pl?gene=POU5F1
PDCD1LG2	Programmed Cell Death 1 Ligand 2	18.625545501709	Protein Coding	Q9BQ51	55	GC09P005510	https://www.genecards.org/cgi-bin/carddisp.pl?gene=PDCD1LG2
BSG	Basigin (Ok Blood Group)	18.6108074188232	Protein Coding	P35613	56	GC19P000571	https://www.genecards.org/cgi-bin/carddisp.pl?gene=BSG
HSPA4	Heat Shock Protein Family A (Hsp70) Member 4	18.6039257049561	Protein Coding	P34932	55	GC05P133097	https://www.genecards.org/cgi-bin/carddisp.pl?gene=HSPA4
TMPRSS2	Transmembrane Serine Protease 2	18.6026039123535	Protein Coding	O15393	60	GC21M041464	https://www.genecards.org/cgi-bin/carddisp.pl?gene=TMPRSS2
FOXO3	Forkhead Box O3	18.5968036651611	Protein Coding	O43524	60	GC06P108559	https://www.genecards.org/cgi-bin/carddisp.pl?gene=FOXO3
LAMA3	Laminin Subunit Alpha 3	18.5802364349365	Protein Coding	Q16787	57	GC18P023689	https://www.genecards.org/cgi-bin/carddisp.pl?gene=LAMA3
PIP	Prolactin Induced Protein	18.577320098877	Protein Coding	P12273	50	GC07P143132	https://www.genecards.org/cgi-bin/carddisp.pl?gene=PIP
TLR2	Toll Like Receptor 2	18.5397758483887	Protein Coding	O60603	65	GC04P153684	https://www.genecards.org/cgi-bin/carddisp.pl?gene=TLR2
ACTC1	Actin Alpha Cardiac Muscle 1	18.5243301391602	Protein Coding	P68032	57	GC15M034790	https://www.genecards.org/cgi-bin/carddisp.pl?gene=ACTC1
CYP19A1	Cytochrome P450 Family 19 Subfamily A Member 1	18.4935550689697	Protein Coding	P11511	61	GC15M051208	https://www.genecards.org/cgi-bin/carddisp.pl?gene=CYP19A1
NPM1	Nucleophosmin 1	18.4811401367188	Protein Coding	P06748	63	GC05P171387	https://www.genecards.org/cgi-bin/carddisp.pl?gene=NPM1
TFRC	Transferrin Receptor	18.4739990234375	Protein Coding	P02786	63	GC03M196576	https://www.genecards.org/cgi-bin/carddisp.pl?gene=TFRC
MSH3	MutS Homolog 3	18.4648361206055	Protein Coding	P20585	55	GC05P080654	https://www.genecards.org/cgi-bin/carddisp.pl?gene=MSH3
IGFBP2	Insulin Like Growth Factor Binding Protein 2	18.460147857666	Protein Coding	P18065	56	GC02P216632	https://www.genecards.org/cgi-bin/carddisp.pl?gene=IGFBP2
CD40	CD40 Molecule	18.4203510284424	Protein Coding	P25942	63	GC20P046118	https://www.genecards.org/cgi-bin/carddisp.pl?gene=CD40
LEP	Leptin	18.4149551391602	Protein Coding	P41159	59	GC07P128241	https://www.genecards.org/cgi-bin/carddisp.pl?gene=LEP
ALDH1A1	Aldehyde Dehydrogenase 1 Family Member A1	18.399112701416	Protein Coding	P00352	59	GC09M072900	https://www.genecards.org/cgi-bin/carddisp.pl?gene=ALDH1A1
HNRNPA2B1	Heterogeneous Nuclear Ribonucleoprotein A2/B1	18.3879222869873	Protein Coding	P22626	59	GC07M026174	https://www.genecards.org/cgi-bin/carddisp.pl?gene=HNRNPA2B1
SDHD	Succinate Dehydrogenase Complex Subunit D	18.368350982666	Protein Coding	O14521	57	GC11P112740	https://www.genecards.org/cgi-bin/carddisp.pl?gene=SDHD
TPX2	TPX2 Microtubule Nucleation Factor	18.3586254119873	Protein Coding	Q9ULW0	54	GC20P031739	https://www.genecards.org/cgi-bin/carddisp.pl?gene=TPX2
BCL2L11	BCL2 Like 11	18.3236885070801	Protein Coding	O43521	58	GC02P111119	https://www.genecards.org/cgi-bin/carddisp.pl?gene=BCL2L11
ABCC3	ATP Binding Cassette Subfamily C Member 3	18.3197784423828	Protein Coding	O15438	57	GC17P050634	https://www.genecards.org/cgi-bin/carddisp.pl?gene=ABCC3
PTPRC	Protein Tyrosine Phosphatase Receptor Type C	18.3072872161865	Protein Coding	P08575	65	GC01P198607	https://www.genecards.org/cgi-bin/carddisp.pl?gene=PTPRC
CBL	Cbl Proto-Oncogene	18.2978935241699	Protein Coding	P22681	64	GC11P119206	https://www.genecards.org/cgi-bin/carddisp.pl?gene=CBL
ACVR1	Activin A Receptor Type 1	18.2947368621826	Protein Coding	Q04771	63	GC02M157736	https://www.genecards.org/cgi-bin/carddisp.pl?gene=ACVR1
ERCC3	ERCC Excision Repair 3, TFIIH Core Complex Helicase Subunit	18.2839775085449	Protein Coding	P19447	60	GC02M127257	https://www.genecards.org/cgi-bin/carddisp.pl?gene=ERCC3
CLDN7	Claudin 7	18.2625579833984	Protein Coding	O95471	52	GC17M007259	https://www.genecards.org/cgi-bin/carddisp.pl?gene=CLDN7
SMIM31	Small Integral Membrane Protein 31	18.2520408630371	Protein Coding	A0A1B0GVY4	23	GC04P164755	https://www.genecards.org/cgi-bin/carddisp.pl?gene=SMIM31
RAD54L	RAD54 Like	18.2477169036865	Protein Coding	Q92698	58	GC01P062557	https://www.genecards.org/cgi-bin/carddisp.pl?gene=RAD54L
CTNND1	Catenin Delta 1	18.2421131134033	Protein Coding	O60716	58	GC11P059056	https://www.genecards.org/cgi-bin/carddisp.pl?gene=CTNND1
ELAVL1	ELAV Like RNA Binding Protein 1	18.2415065765381	Protein Coding	Q15717	54	GC19M007958	https://www.genecards.org/cgi-bin/carddisp.pl?gene=ELAVL1
IDO1	Indoleamine 2,3-Dioxygenase 1	18.2163467407227	Protein Coding	P14902	59	GC08P040947	https://www.genecards.org/cgi-bin/carddisp.pl?gene=IDO1
MMP13	Matrix Metallopeptidase 13	18.1719512939453	Protein Coding	P45452	62	GC11M102942	https://www.genecards.org/cgi-bin/carddisp.pl?gene=MMP13
GRPR	Gastrin Releasing Peptide Receptor	18.1582374572754	Protein Coding	P30550	56	GC0XP016124	https://www.genecards.org/cgi-bin/carddisp.pl?gene=GRPR
[truncated: 8,332 more rows]

## Sheet: Table S6
Table S6. The targets of lung adenocarcinoma predicted in the OMIM database.
[truncated: 192 more rows]

[truncated: 13 more sheets: Table S7, Table S8, Table S9, Table S10, Table S11, Table S12, Table S13, Table S14, Table S15, Table S16, Table S17, Table S18, Table S19]
